# Supplementary material for: 2-{2-[4-(Dimethyl­amino)­phen­yl]diazen-1-ium-1-yl}pyridinium tetra­chlorido­zincate
Source: Acta Crystallogr Sect E Struct Rep Online. 2012 May 31;68(Pt 6):m837. doi: 10.1107/S1600536812023689 (PMC3379178; doi:10.1107/S1600536812023689)
Supplement: Supplementary file 2 [file e-68-0m837-Isup2.hkl]

# 
# h,k,l, Fc-squared, Fo-squared, sigma(Fo-squared) and status flag 
# 
data_I
_shelx_title ' zndm-p21-n in P2(1)/n' 
_shelx_refln_list_code          4 
_shelx_F_calc_maximum      218.23 
_exptl_crystal_F_000       880.00 
_reflns_d_resolution_high  0.8412 
 
loop_ 
 _symmetry_equiv_pos_as_xyz 
 'x, y, z' 
 '-x+1/2, y+1/2, -z+1/2' 
 '-x, -y, -z' 
 'x-1/2, -y-1/2, z-1/2' 
 
_cell_length_a     7.4556 
_cell_length_b    21.4126 
_cell_length_c    11.1924 
_cell_angle_alpha  90.000 
_cell_angle_beta   99.883 
_cell_angle_gamma  90.000 
 
_shelx_F_squared_multiplier     1.000 
 
loop_ 
 _refln_index_h 
 _refln_index_k 
 _refln_index_l 
 _refln_F_squared_calc 
 _refln_F_squared_meas 
 _refln_F_squared_sigma 
 _refln_observed_status 
   2   0   0      117.97      101.38      9.27 o 
   4   0   0     3043.12     3184.65     66.87 o 
   6   0   0      199.36      203.82     17.12 o 
   8   0   0      655.31      612.45     41.26 o 
   1   1   0      406.16      442.78      9.51 o 
   2   1   0      344.02      246.21      9.07 o 
   3   1   0     2418.77     2370.39     43.46 o 
   4   1   0     3822.11     4024.45     63.47 o 
   5   1   0     1132.21     1121.82     23.28 o 
   6   1   0       69.32       81.28      8.66 o 
   7   1   0       78.38       70.34     10.39 o 
   8   1   0      211.86      215.80     16.67 o 
   0   2   0     5542.36     5577.71     85.04 o 
   1   2   0    12658.85    14412.19    194.79 o 
   2   2   0     6944.39     7488.25     95.46 o 
   3   2   0     1236.00     1122.30     24.50 o 
   4   2   0     2527.18     2488.22     42.97 o 
   5   2   0      298.61      315.64     14.35 o 
   6   2   0        5.24        8.96      9.08 o 
   7   2   0      459.69      425.77     27.75 o 
   8   2   0       25.47       41.99     12.49 o 
   1   3   0       18.17       27.34      2.67 o 
   2   3   0     3790.82     3917.76     60.53 o 
   3   3   0     6100.16     6190.90     82.45 o 
   4   3   0    10756.87    10784.27    140.40 o 
   5   3   0     1159.40     1100.01     21.72 o 
   6   3   0       66.02       70.95      8.19 o 
   7   3   0       33.25       21.63      9.59 o 
   8   3   0      139.37      162.38     17.90 o 
   0   4   0    40204.12    43616.09    651.76 o 
   1   4   0        5.32        1.86      1.99 o 
   2   4   0       15.96       11.66      3.08 o 
   3   4   0     6290.15     6670.82     81.63 o 
   4   4   0      536.90      496.75     14.78 o 
   5   4   0       98.63      100.68      7.95 o 
   6   4   0     2344.57     2215.81     42.82 o 
   7   4   0      245.32      245.66     18.29 o 
   8   4   0      729.68      741.30     34.24 o 
   1   5   0     2979.90     3361.39     41.48 o 
   2   5   0      114.18      112.56      5.66 o 
   3   5   0        6.85       12.31      3.99 o 
   4   5   0     4007.23     3780.40     55.86 o 
   5   5   0     3349.03     3252.45     47.18 o 
   6   5   0       42.13       47.10      7.46 o 
   7   5   0       72.70       72.80     11.97 o 
   8   5   0       68.86       34.87     14.04 o 
   0   6   0      469.23      462.78     11.83 o 
   1   6   0      684.14      583.37     10.45 o 
   2   6   0      267.62      236.15      8.06 o 
   3   6   0      373.45      395.92     11.38 o 
   4   6   0      924.48      963.78     19.86 o 
   5   6   0     1589.11     1587.55     30.58 o 
   6   6   0        0.40        9.21      6.83 o 
   7   6   0     1121.43     1154.33     36.90 o 
   8   6   0       20.71       34.69     15.34 o 
   1   7   0     5694.51     6015.62     72.39 o 
   2   7   0     1683.81     1696.78     27.06 o 
   3   7   0     4116.03     3986.61     56.55 o 
   4   7   0      723.92      699.63     15.19 o 
   5   7   0     2067.85     1998.69     38.02 o 
   6   7   0      494.45      532.16     25.40 o 
   7   7   0      244.01      255.37     20.04 o 
   8   7   0        0.36       15.96     14.61 o 
   0   8   0     6151.45     6736.85    107.08 o 
   1   8   0      588.40      652.08     12.16 o 
   2   8   0       27.66       27.90      6.02 o 
   3   8   0      144.29      153.21      8.09 o 
   4   8   0       52.58       42.39      5.23 o 
   5   8   0      868.53      813.03     25.54 o 
   6   8   0      671.81      652.02     27.78 o 
   7   8   0      819.18      800.29     33.51 o 
   8   8   0      564.65      598.24     32.13 o 
   1   9   0     9208.65     9859.86    109.38 o 
   2   9   0      100.02       95.86      6.55 o 
   3   9   0      232.26      254.45     10.24 o 
   4   9   0     4928.88     4888.92     63.78 o 
   5   9   0       14.97        8.76      7.05 o 
   6   9   0      311.68      331.80     21.20 o 
   7   9   0        2.21       15.10     12.36 o 
   8   9   0        8.95       13.44     14.12 o 
   0  10   0    16043.06    17651.34    270.99 o 
   1  10   0     8758.82     9399.22    105.19 o 
   2  10   0     2306.19     2056.60     33.26 o 
   3  10   0       67.30       64.92      6.74 o 
   4  10   0       75.57       60.56      7.25 o 
   5  10   0       41.33       18.17      7.91 o 
   6  10   0       22.23        1.83     11.44 o 
   7  10   0      518.43      531.14     29.36 o 
   8  10   0       25.08       32.88     14.27 o 
   1  11   0       33.63       34.07      4.37 o 
   2  11   0     1080.52     1054.70     21.24 o 
   3  11   0     5001.71     4758.80     68.35 o 
   4  11   0       74.47       71.00      7.68 o 
   5  11   0      401.04      392.27     18.25 o 
   6  11   0       13.10        0.73     14.56 o 
   7  11   0      161.44      172.93     18.34 o 
   0  12   0    13129.15    13716.43    214.43 o 
   1  12   0     1972.30     1885.77     27.04 o 
   2  12   0     3613.46     3465.99     44.16 o 
   3  12   0      657.88      617.36     17.65 o 
   4  12   0       20.75       26.04      8.09 o 
   5  12   0      298.42      301.17     16.96 o 
   6  12   0       79.55       90.91     14.09 o 
   7  12   0      221.62      253.12     22.17 o 
   1  13   0     1452.85     1403.82     22.28 o 
   2  13   0     4626.14     4447.48     55.10 o 
   3  13   0      226.77      232.36     11.47 o 
   4  13   0     1152.46     1068.92     27.90 o 
   5  13   0       31.15       56.07     10.51 o 
   6  13   0      247.41      247.04     20.81 o 
   7  13   0        7.77       12.35     12.16 o 
   0  14   0     2677.14     2522.79     49.40 o 
   1  14   0     3443.28     3337.53     43.77 o 
   2  14   0      233.22      249.24     12.56 o 
   3  14   0      858.14      771.97     21.43 o 
   4  14   0      116.37      106.35     11.45 o 
   5  14   0      159.94      182.91     17.55 o 
   6  14   0        8.56       12.80     10.97 o 
   7  14   0      265.74      285.00     23.34 o 
   1  15   0       65.19       69.72      6.54 o 
   2  15   0        0.27       -2.98      5.19 o 
   3  15   0     2617.22     2587.64     52.64 o 
   4  15   0      454.76      482.02     20.99 o 
   5  15   0      887.28      904.26     34.64 o 
   6  15   0      302.71      344.78     24.70 o 
   7  15   0      206.15      217.02     21.20 o 
   0  16   0       31.28       53.43     13.23 o 
   1  16   0      410.80      412.38     12.79 o 
   2  16   0     3350.87     3126.18     50.39 o 
   3  16   0      714.15      681.62     21.75 o 
   4  16   0      541.58      494.40     19.94 o 
   5  16   0       29.81       19.27     10.29 o 
   6  16   0      492.13      498.68     29.47 o 
   1  17   0       10.24       12.46      6.04 o 
   2  17   0      404.74      373.64     16.56 o 
   3  17   0        5.07       12.20      7.81 o 
   4  17   0      805.74      827.00     25.41 o 
   5  17   0       13.50        3.17     10.24 o 
   6  17   0        1.87        7.70     10.82 o 
   0  18   0      215.84      237.05     15.55 o 
   1  18   0      626.87      629.05     18.43 o 
   2  18   0      220.81      185.48     12.85 o 
   3  18   0      287.32      262.47     15.57 o 
   4  18   0       73.24       78.33     11.29 o 
   5  18   0       28.14       24.57     11.26 o 
   6  18   0       65.33       78.82     15.06 o 
   1  19   0       75.71       82.47      9.82 o 
   2  19   0      284.83      280.72     15.77 o 
   3  19   0     1325.80     1223.49     30.27 o 
   4  19   0      284.91      303.41     17.70 o 
   5  19   0      361.32      387.63     23.52 o 
   0  20   0       25.45       20.67     10.45 o 
   1  20   0       32.67       35.76      8.69 o 
   2  20   0       91.99      119.29     11.85 o 
   3  20   0        5.04       10.81      8.71 o 
   4  20   0       62.26       78.01     12.16 o 
   5  20   0       80.27       80.97     15.30 o 
   1  21   0       62.01       88.84     12.44 o 
   2  21   0      766.52      768.95     25.63 o 
   3  21   0       41.16       68.72     11.48 o 
   4  21   0      166.10      147.60     16.59 o 
   0  22   0      337.19      431.40     57.92 o 
   1  22   0       24.17       55.72     10.49 o 
   2  22   0      295.90      317.53     18.27 o 
   3  22   0      210.20      213.66     16.26 o 
   4  22   0        0.65       10.41     12.42 o 
   1  23   0      596.28      596.76     30.42 o 
   2  23   0       10.82       11.66     10.00 o 
   3  23   0      441.12      425.08     21.96 o 
   0  24   0       33.17       20.19     16.37 o 
   1  24   0      701.12      695.66     33.31 o 
   2  24   0      190.75      217.22     16.84 o 
   1  25   0      174.18      204.34     26.97 o 
  -7   0   1      104.40      109.42     14.96 o 
  -5   0   1       94.88       55.17     18.28 o 
  -3   0   1     7095.48     7018.27    159.87 o 
  -1   0   1    23416.30    25720.11    446.43 o 
   1   0   1    14204.59    15305.53    266.74 o 
   3   0   1     4442.44     4362.85     83.84 o 
   5   0   1      546.55      501.86     21.59 o 
   7   0   1     1546.10     1652.15     92.41 o 
  -8   1   1       23.09       21.66     12.49 o 
  -7   1   1        5.79       -3.31      7.51 o 
  -6   1   1      110.42      121.50     12.64 o 
  -5   1   1     1398.86     1360.20     33.26 o 
  -4   1   1     4459.80     4452.52     77.89 o 
  -3   1   1      806.57      851.69     20.50 o 
  -2   1   1    19408.50    20668.04    313.26 o 
  -1   1   1       37.00       82.10      4.55 o 
   0   1   1       53.82       49.81      3.30 o 
   1   1   1    16599.20    18196.73    206.44 o 
   2   1   1     8619.97     8950.98    112.40 o 
   3   1   1     3150.70     2884.89     38.41 o 
   4   1   1     5722.04     5685.83     77.79 o 
   5   1   1     1429.91     1428.39     27.29 o 
   6   1   1       47.99       49.21      8.17 o 
   7   1   1        6.12       26.88     27.76 o 
   8   1   1       54.43       50.88     13.56 o 
  -8   2   1      490.50      545.40     29.41 o 
  -7   2   1      221.18      227.97     14.67 o 
  -6   2   1       85.90      115.77     11.58 o 
  -5   2   1      483.18      550.73     24.86 o 
  -4   2   1     1625.20     1638.74     35.33 o 
  -3   2   1     2848.68     2963.25     61.58 o 
  -2   2   1    20672.36    22096.76    334.92 o 
  -1   2   1     1057.06     1105.97     14.82 o 
   0   2   1     3677.03     4529.33     52.98 o 
   1   2   1       65.70       49.23      3.13 o 
   2   2   1     7630.52     8448.27     92.74 o 
   3   2   1      383.47      427.23     12.50 o 
   4   2   1      121.56      167.35      8.54 o 
   5   2   1     1821.28     1764.03     38.73 o 
   6   2   1     1546.81     1508.62     47.96 o 
   7   2   1       37.58       52.66     10.38 o 
   8   2   1      722.39      835.31     36.97 o 
  -8   3   1       33.85       59.86     12.22 o 
  -7   3   1       11.06       17.10      7.31 o 
  -6   3   1       13.68       25.97      9.41 o 
  -5   3   1     1450.14     1421.47     35.51 o 
  -4   3   1    10185.01     9911.21    183.11 o 
  -3   3   1     1419.68     1571.80     28.56 o 
  -2   3   1     1785.85     1798.13     32.68 o 
  -1   3   1      808.89      744.82     19.03 o 
   0   3   1     7349.00     8144.67    110.98 o 
   1   3   1     6630.13     7194.36     84.06 o 
   2   3   1     1688.21     1668.31     21.69 o 
   3   3   1     8993.60     9612.16    106.93 o 
   4   3   1     3550.26     3537.62     48.16 o 
   5   3   1     3396.37     3267.38     47.08 o 
   6   3   1      140.97      156.16     11.61 o 
   7   3   1       42.94       30.84     16.05 o 
   8   3   1        5.00       12.84     11.39 o 
  -8   4   1      168.56      135.10     16.75 o 
  -7   4   1      865.66      815.69     31.54 o 
  -6   4   1       58.29       43.31      8.20 o 
  -5   4   1        9.26       16.77      6.58 o 
  -4   4   1     1972.93     2007.90     39.91 o 
  -3   4   1     1618.08     1602.15     29.06 o 
  -2   4   1        4.60       10.40      3.24 o 
  -1   4   1     4783.81     5178.78     66.87 o 
   0   4   1     2569.18     2719.39     36.55 o 
   1   4   1     8802.35     9776.28    122.95 o 
   2   4   1     2865.12     2964.04     37.95 o 
   3   4   1      365.60      362.44      9.00 o 
   4   4   1      458.02      490.52     11.88 o 
   5   4   1      584.36      566.59     15.29 o 
   6   4   1       42.47       28.84      7.61 o 
   7   4   1      518.85      526.91     28.01 o 
   8   4   1       28.92       34.12     13.20 o 
  -8   5   1        0.33       -0.38     10.62 o 
  -7   5   1       71.73       90.56     12.20 o 
  -6   5   1      406.11      404.27     16.99 o 
  -5   5   1     3976.10     3921.34     80.76 o 
  -4   5   1     2958.84     2931.36     49.56 o 
  -3   5   1     3299.08     3068.51     58.10 o 
  -2   5   1     2655.15     2658.26     41.26 o 
  -1   5   1     1411.29     1238.03     19.51 o 
   0   5   1      589.86      744.42     22.22 o 
   1   5   1     7615.25     8155.59    103.91 o 
   2   5   1     1728.41     1795.21     24.92 o 
   3   5   1     6246.99     6494.54     79.49 o 
   4   5   1     4393.20     4282.65     53.08 o 
   5   5   1        2.34       19.42      5.45 o 
   6   5   1       28.88       25.40      8.73 o 
   7   5   1      315.15      366.11     21.05 o 
   8   5   1        1.64       24.39     12.48 o 
  -8   6   1      718.33      734.79     33.84 o 
  -7   6   1      333.80      334.60     26.00 o 
  -6   6   1      523.61      515.85     25.60 o 
  -5   6   1      499.50      481.91     18.38 o 
  -4   6   1      926.03      880.13     28.55 o 
  -3   6   1     1426.25     1360.48     29.88 o 
  -2   6   1      140.82      147.53      6.71 o 
  -1   6   1     1088.13     1149.27     17.06 o 
   0   6   1    15532.53    16526.35    205.38 o 
   1   6   1      233.27      257.23      8.10 o 
   2   6   1        2.57        3.18      3.26 o 
   3   6   1      153.86      164.22      6.57 o 
   4   6   1      927.07      944.86     17.85 o 
   5   6   1        0.39        3.71      5.41 o 
   6   6   1     2081.74     2022.57     48.85 o 
   7   6   1      419.60      376.74     23.82 o 
   8   6   1       99.52      101.27     18.48 o 
  -8   7   1       31.17       46.55     13.82 o 
  -7   7   1      163.43      203.98     18.40 o 
  -6   7   1     1428.96     1321.88     48.79 o 
  -5   7   1      469.95      448.72     17.99 o 
  -4   7   1     6147.42     6004.19    102.85 o 
  -3   7   1     1332.46     1367.20     30.47 o 
  -2   7   1      500.11      632.53     13.69 o 
  -1   7   1     7436.30     7656.66     91.17 o 
   0   7   1     3119.37     3656.67     50.06 o 
   1   7   1     2942.23     2971.91     38.24 o 
   2   7   1     2114.23     1916.14     30.20 o 
   3   7   1      300.14      293.15     10.54 o 
   4   7   1     2160.41     2040.51     31.09 o 
   5   7   1      315.75      365.41     15.92 o 
   6   7   1      595.94      586.67     26.34 o 
   7   7   1      147.50      167.66     17.59 o 
   8   7   1      132.49      178.34     43.85 o 
  -8   8   1      182.12      169.28     26.20 o 
  -7   8   1      473.33      503.93     27.17 o 
  -6   8   1        5.28        8.85     13.07 o 
  -5   8   1      342.68      377.60     19.43 o 
  -4   8   1      946.42      979.37     23.98 o 
  -3   8   1      719.13      765.72     19.13 o 
  -2   8   1     2471.11     2679.60     35.86 o 
  -1   8   1     2385.33     2275.55     31.02 o 
   0   8   1     2569.99     2856.69     37.58 o 
   1   8   1     1737.23     1675.84     24.12 o 
   2   8   1     1283.68     1298.29     23.08 o 
   3   8   1      115.24      163.49      8.74 o 
   4   8   1        1.05       11.64      4.26 o 
   5   8   1     1129.11     1128.54     34.00 o 
   6   8   1       85.13      115.24     13.82 o 
   7   8   1      376.70      414.20     25.56 o 
   8   8   1       37.44       32.06     15.62 o 
  -8   9   1      205.64      243.50     26.82 o 
  -7   9   1       90.38      102.41     15.76 o 
  -6   9   1      167.40      169.42     13.98 o 
  -5   9   1     2056.84     1907.05     39.70 o 
  -4   9   1     2250.73     2225.70     42.14 o 
  -3   9   1     2289.84     2263.71     35.89 o 
  -2   9   1      977.67      984.68     18.38 o 
  -1   9   1      228.78      212.51      8.40 o 
   0   9   1      231.03      247.05      8.95 o 
   1   9   1       52.43       51.02      4.84 o 
   2   9   1       72.06      103.70      7.01 o 
   3   9   1     8415.13     8287.95    110.59 o 
   4   9   1     1128.35     1137.95     23.64 o 
   5   9   1      330.17      344.48     18.03 o 
   6   9   1       24.65       18.07     15.68 o 
   7   9   1        4.99       21.96     12.18 o 
   8   9   1       32.65       39.88     16.10 o 
  -8  10   1       58.91       72.42     17.02 o 
  -7  10   1      166.90      166.76     18.10 o 
  -6  10   1      578.23      601.94     23.37 o 
  -5  10   1     2631.79     2556.01     54.99 o 
  -4  10   1        7.82       14.93      6.55 o 
  -3  10   1       12.14       18.94      4.45 o 
  -2  10   1     5864.36     5696.70     66.80 o 
  -1  10   1     2688.92     2465.35     32.09 o 
   0  10   1     4059.76     3940.01     47.63 o 
   1  10   1     2623.59     2691.96     36.90 o 
   2  10   1       65.14       79.42      6.88 o 
   3  10   1      396.50      409.36     13.68 o 
   4  10   1      256.00      279.50     12.62 o 
   5  10   1       19.91       31.62      8.55 o 
   6  10   1      723.98      726.36     38.71 o 
   7  10   1      623.46      653.20     31.83 o 
  -7  11   1      286.29      302.34     22.53 o 
  -6  11   1      516.22      543.76     22.84 o 
  -5  11   1      242.01      272.00     16.18 o 
  -4  11   1      653.76      596.94     28.13 o 
  -3  11   1     3045.91     3061.78     39.77 o 
  -2  11   1     4151.86     4516.47     54.78 o 
  -1  11   1     3639.11     3717.50     46.04 o 
   0  11   1     4054.47     3922.86     48.02 o 
   1  11   1     1552.88     1346.85     22.10 o 
   2  11   1     7250.34     7157.50     96.86 o 
   3  11   1     1921.11     1909.41     33.61 o 
   4  11   1     1464.50     1385.40     30.67 o 
   5  11   1       60.73       75.92     10.52 o 
   6  11   1      743.63      711.00     31.23 o 
   7  11   1       16.01       37.32     13.30 o 
  -7  12   1        4.17       19.66     12.29 o 
  -6  12   1      203.68      225.46     18.72 o 
  -5  12   1       62.26       67.92     10.47 o 
  -4  12   1       48.10       41.34      8.00 o 
  -3  12   1     1182.09     1222.84     24.08 o 
  -2  12   1     4422.25     4425.58     54.51 o 
  -1  12   1     9894.69    10015.66    113.10 o 
   0  12   1      312.67      256.46      8.79 o 
   1  12   1      197.74      165.06      7.89 o 
   2  12   1        6.26       11.63      5.98 o 
   3  12   1      430.86      431.22     18.31 o 
   4  12   1      310.40      300.18     13.75 o 
   5  12   1      609.76      651.59     28.52 o 
   6  12   1       10.77       -3.77     12.29 o 
   7  12   1      340.87      437.32     27.72 o 
  -7  13   1       19.11       15.48     17.10 o 
  -6  13   1      178.02      226.00     28.90 o 
  -5  13   1       25.75       16.05      8.26 o 
  -4  13   1       15.87       11.30      6.95 o 
  -3  13   1     2016.41     1827.35     41.12 o 
  -2  13   1       29.99       39.75      5.12 o 
  -1  13   1     4497.08     4680.84     57.53 o 
   0  13   1       88.79      107.26      6.66 o 
   1  13   1     4002.20     4085.97     51.17 o 
   2  13   1     1059.36     1038.27     22.61 o 
   3  13   1     7373.30     6817.05    216.57 o 
   4  13   1       63.88       79.76     11.51 o 
   5  13   1      912.32      878.49     44.73 o 
   6  13   1      150.90      145.48     16.85 o 
   7  13   1       24.58       18.33     12.93 o 
  -7  14   1      375.19      434.48     34.44 o 
  -6  14   1       53.79       66.50     12.45 o 
  -5  14   1        8.47       18.33      8.06 o 
  -4  14   1      415.67      371.20     16.86 o 
  -3  14   1      430.72      436.68     21.87 o 
  -2  14   1     4320.43     4180.58     53.19 o 
  -1  14   1     5906.21     5780.61     69.79 o 
   0  14   1      624.85      598.44     13.80 o 
   1  14   1       99.52      111.79      7.09 o 
   2  14   1     2697.77     2665.00     52.86 o 
   3  14   1        4.35        7.24      6.56 o 
   4  14   1     1906.15     1938.98     53.10 o 
   5  14   1      805.88      842.98     35.00 o 
   6  14   1      169.44      146.10     18.10 o 
   7  14   1      320.13      342.40     25.79 o 
  -7  15   1        0.20        8.46     11.15 o 
  -6  15   1     1421.51     1334.96     37.77 o 
  -5  15   1       80.73       96.83     11.10 o 
  -4  15   1      361.77      366.33     17.34 o 
  -3  15   1      467.90      481.11     18.46 o 
  -2  15   1      375.38      410.85     15.40 o 
  -1  15   1      141.70      154.20      8.39 o 
   0  15   1     1120.83     1038.75     20.72 o 
   1  15   1      616.38      597.46     16.58 o 
   2  15   1     2356.14     2246.24     39.32 o 
   3  15   1     1009.81      925.72     22.97 o 
   4  15   1      378.44      413.94     19.63 o 
   5  15   1     1052.63     1045.78     37.22 o 
   6  15   1      669.04      668.90     33.15 o 
  -6  16   1       68.79       67.52     13.01 o 
  -5  16   1      167.33      146.20     13.14 o 
  -4  16   1       76.63       66.73      9.77 o 
  -3  16   1     1072.12     1026.96     33.46 o 
  -2  16   1      346.58      306.77     14.84 o 
  -1  16   1      512.13      496.47     16.57 o 
   0  16   1      557.78      565.01     15.01 o 
   1  16   1     1541.43     1588.49     30.80 o 
   2  16   1        4.42       15.82      6.33 o 
   3  16   1       31.51       33.06      9.27 o 
   4  16   1      439.91      355.70     18.87 o 
   5  16   1      290.88      277.96     22.44 o 
   6  16   1      148.28      133.61     17.85 o 
  -6  17   1      144.97      174.99     19.20 o 
  -5  17   1      580.08      601.86     23.52 o 
  -4  17   1      465.83      464.10     20.65 o 
  -3  17   1      729.14      686.32     22.44 o 
  -2  17   1        0.15        8.97      6.98 o 
  -1  17   1       11.17       14.74      5.69 o 
   0  17   1      506.26      497.75     18.73 o 
   1  17   1       57.29       59.58      7.69 o 
   2  17   1      155.00      143.26     12.68 o 
   3  17   1     1747.94     1648.12     42.71 o 
   4  17   1      279.55      314.52     21.70 o 
   5  17   1        2.02       -0.35     11.58 o 
   6  17   1      317.24      303.77     28.24 o 
  -6  18   1       27.88       45.32     13.66 o 
  -5  18   1       60.69       45.98     10.79 o 
  -4  18   1        5.24       13.17      8.51 o 
  -3  18   1        5.85        4.93      7.52 o 
  -2  18   1     1278.88     1223.44     31.42 o 
  -1  18   1       80.57       83.50      9.34 o 
   0  18   1       46.90       45.01      7.18 o 
   1  18   1      411.15      431.64     15.87 o 
   2  18   1     2762.33     2658.61     56.61 o 
   3  18   1      520.77      573.79     21.54 o 
   4  18   1     1990.02     2008.41     46.44 o 
   5  18   1      181.37      168.90     18.81 o 
   6  18   1      276.60      302.76     31.36 o 
  -5  19   1        0.03      -10.03     10.39 o 
  -4  19   1      148.17      166.86     14.42 o 
  -3  19   1      169.60      180.85     13.80 o 
  -2  19   1      704.04      653.46     22.37 o 
  -1  19   1       51.20       47.32      8.63 o 
   0  19   1       22.94       14.04      6.49 o 
   1  19   1       67.13       53.90      8.25 o 
   2  19   1      160.47      184.05     13.40 o 
   3  19   1       85.05       79.15     11.05 o 
   4  19   1       17.47       27.12     11.09 o 
   5  19   1        3.45       19.91     11.04 o 
  -5  20   1      185.60      239.16     25.98 o 
  -4  20   1       65.52       92.32     12.01 o 
  -3  20   1        0.97       20.42      8.81 o 
  -2  20   1       28.05       30.69      8.78 o 
  -1  20   1      602.86      636.12     26.86 o 
   0  20   1      242.86      269.88     14.88 o 
   1  20   1      250.37      222.90     14.40 o 
   2  20   1      425.38      419.97     20.76 o 
   3  20   1        0.04        7.46      8.60 o 
   4  20   1       61.22       72.50     18.58 o 
   5  20   1        6.70       15.91     12.25 o 
  -5  21   1      173.92      182.93     18.17 o 
  -4  21   1       55.06       70.88     12.20 o 
  -3  21   1      405.29      428.95     20.93 o 
  -2  21   1      851.38      827.24     26.35 o 
  -1  21   1       15.18       10.17      8.30 o 
   0  21   1      117.73      113.73     18.94 o 
   1  21   1      406.33      440.31     19.51 o 
   2  21   1       11.62       14.03      8.84 o 
   3  21   1      135.61      134.07     14.31 o 
   4  21   1      472.99      468.02     31.29 o 
  -4  22   1      148.07      192.18     15.98 o 
  -3  22   1      194.72      222.60     24.90 o 
  -2  22   1      744.53      783.43     26.70 o 
  -1  22   1      464.62      482.17     23.38 o 
   0  22   1        2.80        7.76     16.57 o 
   1  22   1      214.98      240.72     17.75 o 
   2  22   1       57.54       47.23     10.52 o 
   3  22   1        0.41       19.31      9.80 o 
   4  22   1       51.36       63.13     14.34 o 
  -3  23   1       40.55       62.43     11.45 o 
  -2  23   1      496.83      521.21     23.13 o 
  -1  23   1        7.99       10.89     10.33 o 
   0  23   1      487.19      526.01     28.43 o 
   1  23   1      180.19      214.80     19.34 o 
   2  23   1      361.61      409.83     21.00 o 
   3  23   1       69.46       68.41     14.06 o 
  -2  24   1      382.09      458.53     26.67 o 
  -1  24   1      334.34      347.87     24.59 o 
   0  24   1      906.67      930.91     37.78 o 
   1  24   1       75.40       75.43     14.55 o 
   2  24   1       15.94        8.93     11.57 o 
  -1  25   1       27.26       58.28     14.15 o 
   0  25   1      165.18      170.15     18.82 o 
   1  25   1      569.19      585.80     31.82 o 
  -8   0   2      942.48      911.25     38.03 o 
  -6   0   2        2.58        8.39     11.06 o 
  -4   0   2     1933.46     2173.40    115.57 o 
  -2   0   2     6090.03     6834.91    124.13 o 
   0   0   2    12279.27    12997.53    227.77 o 
   2   0   2    32540.59    35314.44    531.17 o 
   4   0   2      133.27      153.30     11.46 o 
   6   0   2     5889.27     5729.55    149.24 o 
   8   0   2      173.43      177.01     34.23 o 
  -8   1   2      182.03      185.38     14.34 o 
  -7   1   2      153.13      155.21     15.88 o 
  -6   1   2        4.58       -0.15      6.91 o 
  -5   1   2      851.18      817.59     24.45 o 
  -4   1   2    15775.80    15924.73    249.03 o 
  -3   1   2       37.41       55.04      6.24 o 
  -2   1   2    47626.23    51172.78    579.50 o 
  -1   1   2     1625.71     1818.46     23.73 o 
   0   1   2     3936.55     4249.89     47.55 o 
   1   1   2    18031.52    18964.55    216.11 o 
   2   1   2     5080.91     5139.97     62.19 o 
   3   1   2     4855.39     4750.33     56.04 o 
   4   1   2     1243.39     1210.00     20.98 o 
   5   1   2      494.94      483.43     14.80 o 
   6   1   2       41.72       55.35     13.89 o 
   7   1   2      359.88      393.79     23.01 o 
   8   1   2        1.22        0.39     12.70 o 
  -8   2   2       34.98       51.10     10.02 o 
  -7   2   2        4.84       11.36     11.83 o 
  -6   2   2       18.25       22.96      8.51 o 
  -5   2   2        7.91        9.07      7.06 o 
  -4   2   2      261.89      320.52     17.20 o 
  -3   2   2     3547.28     3698.89     64.02 o 
  -2   2   2    31762.53    34467.62    391.95 o 
  -1   2   2    22385.79    23333.78    264.87 o 
   0   2   2        0.97       -0.21      1.89 o 
   1   2   2      145.18      203.70      6.21 o 
   2   2   2     2411.26     2509.67     35.97 o 
   3   2   2      844.61      868.30     16.26 o 
   4   2   2     1164.38     1105.10     23.82 o 
   5   2   2     3129.49     2829.36     73.17 o 
   6   2   2       47.22       48.78     10.02 o 
   7   2   2     1549.34     1449.40     42.98 o 
   8   2   2        2.12       30.65     13.00 o 
  -8   3   2      246.44      237.42     18.14 o 
  -7   3   2       66.07       74.69     14.47 o 
  -6   3   2       14.55       10.75      7.25 o 
  -5   3   2     3418.38     3363.98    124.80 o 
  -4   3   2     3061.23     3028.00     65.67 o 
  -3   3   2     2664.13     2624.12     42.50 o 
  -2   3   2    25412.84    27841.40    295.65 o 
  -1   3   2       21.82       12.98      2.41 o 
   0   3   2     2420.13     2539.36     29.93 o 
   1   3   2     1348.80     1347.46     17.79 o 
   2   3   2    16173.19    17062.38    197.19 o 
   3   3   2      712.09      669.58     12.26 o 
   4   3   2     2123.69     2086.29     29.67 o 
   5   3   2        0.80        8.95      9.02 o 
   6   3   2      814.69      832.75     34.30 o 
   7   3   2      129.92      136.43     16.55 o 
   8   3   2        3.53       15.45     12.81 o 
  -8   4   2      974.56      989.49     38.10 o 
  -7   4   2       95.15       89.64     11.53 o 
  -6   4   2      128.96      125.66     12.11 o 
  -5   4   2      384.47      339.36     15.62 o 
  -4   4   2     1087.55     1110.73     24.36 o 
  -3   4   2      424.23      403.50     17.49 o 
  -2   4   2     2828.18     2724.55     35.23 o 
  -1   4   2    13115.32    14472.28    166.82 o 
   0   4   2    32985.47    36149.07    383.35 o 
   1   4   2      607.69      611.55     10.81 o 
   2   4   2     2364.40     2465.13     36.30 o 
   3   4   2      679.49      604.95     11.59 o 
   4   4   2      189.03      171.92      7.49 o 
   5   4   2      970.16      956.63     20.68 o 
   6   4   2     1800.72     1815.85     35.93 o 
   7   4   2       71.92       84.70     13.77 o 
   8   4   2        1.75       -2.07     21.47 o 
  -8   5   2      228.99      273.95     23.48 o 
  -7   5   2      505.39      508.96     22.17 o 
  -6   5   2     2577.73     2543.06     53.44 o 
  -5   5   2      390.89      381.16     16.18 o 
  -4   5   2     4357.00     4302.65     67.84 o 
  -3   5   2      375.96      382.95     12.72 o 
  -2   5   2      537.88      552.60     14.73 o 
  -1   5   2     2865.46     3046.68     42.22 o 
   0   5   2      721.81      760.93     14.06 o 
   1   5   2     9049.17     9458.95    111.01 o 
   2   5   2     5219.06     5057.04     62.45 o 
   3   5   2      316.97      306.79      8.88 o 
   4   5   2     1661.33     1714.91     26.99 o 
   5   5   2        2.15        9.40      5.37 o 
   6   5   2      200.69      215.57     15.47 o 
   7   5   2      168.11      185.38     18.67 o 
   8   5   2       36.54       43.67     25.83 o 
  -8   6   2       22.10       25.69     12.80 o 
  -7   6   2       20.01       17.87      9.16 o 
  -6   6   2       72.11       65.93     19.47 o 
  -5   6   2      434.65      424.38     19.48 o 
  -4   6   2       51.40       71.56     12.63 o 
  -3   6   2     2663.44     2665.81     40.28 o 
  -2   6   2      547.25      589.16     12.89 o 
  -1   6   2     6554.08     6562.62     85.54 o 
   0   6   2     1286.42     1281.54     21.04 o 
   1   6   2    17200.23    18432.41    227.89 o 
   2   6   2      927.52      951.35     15.79 o 
   3   6   2      574.29      604.67     12.51 o 
   4   6   2     1128.75     1231.15     22.05 o 
   5   6   2     1389.09     1417.61     28.54 o 
   6   6   2        0.97       10.88      8.69 o 
   7   6   2       50.97       45.63     22.65 o 
   8   6   2       31.14       14.85     21.22 o 
  -8   7   2      425.55      424.85     26.89 o 
  -7   7   2      384.14      390.10     20.51 o 
  -6   7   2      125.43      145.27     14.71 o 
  -5   7   2     3698.97     3658.11    101.72 o 
  -4   7   2     1605.28     1559.81     35.50 o 
  -3   7   2      685.82      689.61     25.21 o 
  -2   7   2      757.37      811.28     16.19 o 
  -1   7   2      125.96      168.68      7.88 o 
   0   7   2      510.05      559.12     12.45 o 
   1   7   2       18.11       17.98      5.06 o 
   2   7   2     4088.45     4334.16     60.31 o 
   3   7   2    13110.40    12929.81    153.03 o 
   4   7   2     1187.07     1167.38     21.94 o 
   5   7   2      192.59      205.65     13.62 o 
   6   7   2       40.55       53.04     15.75 o 
   7   7   2       89.77       96.55     28.34 o 
   8   7   2        7.99       15.57     15.93 o 
  -8   8   2      733.09      743.05     51.12 o 
  -7   8   2      269.70      293.40     18.35 o 
  -6   8   2       25.43       44.98     10.45 o 
  -5   8   2     2117.35     1967.32     44.93 o 
  -4   8   2     1169.97     1074.46     25.40 o 
  -3   8   2     4036.04     4126.80     58.92 o 
  -2   8   2     7998.87     8237.08    107.86 o 
  -1   8   2     4762.18     4826.22     60.15 o 
   0   8   2     9528.61    10203.41    131.01 o 
   1   8   2       61.56       65.77      6.22 o 
   2   8   2      141.20      160.13      8.11 o 
   3   8   2     1807.31     1893.59     31.91 o 
   4   8   2       14.11        7.25      5.56 o 
   5   8   2       22.05       26.43      7.81 o 
   6   8   2      497.88      490.13     25.62 o 
   7   8   2      506.35      460.71     32.36 o 
  -8   9   2        2.55       17.63     15.06 o 
  -7   9   2      258.33      285.40     40.79 o 
  -6   9   2     1115.15     1033.73     38.35 o 
  -5   9   2      991.51      948.78     28.73 o 
  -4   9   2     1976.74     2042.14     39.75 o 
  -3   9   2     1764.42     1632.33     28.56 o 
  -2   9   2     2554.20     2736.88     41.45 o 
  -1   9   2       73.45       96.45      8.15 o 
   0   9   2     1888.31     1822.41     29.49 o 
   1   9   2     2208.16     2273.88     38.72 o 
   2   9   2     4435.16     4104.33     58.98 o 
   3   9   2     1448.18     1374.50     25.92 o 
   4   9   2      971.05      942.97     21.26 o 
   5   9   2     1156.89     1148.92     30.41 o 
   6   9   2      118.92      113.79     14.46 o 
   7   9   2       20.90       28.48     14.74 o 
  -8  10   2        5.15       22.36     13.05 o 
  -7  10   2      119.20      124.57     13.85 o 
  -6  10   2       89.45      103.47     10.71 o 
  -5  10   2      119.93      128.52     12.19 o 
  -4  10   2      242.06      273.30     16.83 o 
  -3  10   2     3038.23     2853.41     44.29 o 
  -2  10   2      459.67      451.60     13.26 o 
  -1  10   2     4534.55     4301.15     55.52 o 
   0  10   2       52.78       87.05      6.73 o 
   1  10   2       42.35       54.60      5.98 o 
   2  10   2      108.17       74.02      6.75 o 
   3  10   2      344.68      351.58     13.06 o 
   4  10   2     1512.81     1460.71     31.37 o 
   5  10   2      181.00      201.98     14.50 o 
   6  10   2      468.66      490.28     22.61 o 
   7  10   2      533.63      552.70     38.71 o 
  -7  11   2       11.00       -6.03     10.13 o 
  -6  11   2       21.42       27.07      9.09 o 
  -5  11   2     1316.71     1246.68     28.62 o 
  -4  11   2      966.41      875.95     26.47 o 
  -3  11   2      683.29      675.54     17.19 o 
  -2  11   2     1053.50     1137.10     27.90 o 
  -1  11   2     6162.41     6298.23     78.81 o 
   0  11   2     1977.60     2116.64     34.56 o 
   1  11   2     2062.82     2137.31     31.58 o 
   2  11   2       22.62       41.32      6.24 o 
   3  11   2     5234.13     5069.94     73.09 o 
   4  11   2      183.44      166.71     12.83 o 
   5  11   2        0.88       14.27      7.73 o 
   6  11   2       24.74       24.59     10.98 o 
   7  11   2       67.78       75.86     15.40 o 
  -7  12   2        6.54       14.35     11.54 o 
  -6  12   2       15.62       20.73      8.05 o 
  -5  12   2      565.83      573.20     24.17 o 
  -4  12   2      250.02      268.99     15.35 o 
  -3  12   2       88.00       87.98      7.67 o 
  -2  12   2     2148.17     2155.42     36.17 o 
  -1  12   2     7713.03     8043.60     99.24 o 
   0  12   2      114.04      150.60      8.02 o 
   1  12   2     1409.68     1327.04     26.71 o 
   2  12   2      788.29      736.65     18.40 o 
   3  12   2       65.79       78.40      8.29 o 
   4  12   2      279.67      272.44     15.86 o 
   5  12   2      383.57      410.51     22.67 o 
   6  12   2      893.03      866.88     35.23 o 
   7  12   2      875.79      883.22     38.51 o 
  -7  13   2      307.48      345.72     28.52 o 
  -6  13   2      222.79      218.04     15.14 o 
  -5  13   2        8.67       -1.08      7.34 o 
  -4  13   2      358.07      374.55     19.19 o 
  -3  13   2      118.47      154.98      8.99 o 
  -2  13   2      471.91      496.39     13.19 o 
  -1  13   2        6.84       13.41      4.54 o 
   0  13   2     7404.12     7608.83     88.44 o 
   1  13   2     3316.94     3248.41     45.58 o 
   2  13   2     2432.71     2324.10     39.77 o 
   3  13   2      291.84      339.97     23.82 o 
   4  13   2      521.25      543.95     21.87 o 
   5  13   2      198.44      232.55     18.65 o 
   6  13   2        0.70      -14.89      9.93 o 
   7  13   2       90.80      113.35     17.49 o 
  -7  14   2       45.55       39.68     13.52 o 
  -6  14   2      110.82      118.16     17.19 o 
  -5  14   2       42.34       40.60      9.29 o 
  -4  14   2        1.03        0.90      7.24 o 
  -3  14   2     1490.14     1373.41     29.03 o 
  -2  14   2     3413.74     3245.61     52.73 o 
  -1  14   2      551.86      539.88     13.57 o 
   0  14   2        1.24       -2.91      4.24 o 
   1  14   2      412.00      384.92     12.58 o 
   2  14   2      392.39      375.58     15.09 o 
   3  14   2      350.78      368.03     15.63 o 
   4  14   2      116.52      150.02     16.29 o 
   5  14   2     1246.02     1262.31     39.52 o 
   6  14   2      150.94      151.23     17.76 o 
  -7  15   2       15.93      -11.71     13.07 o 
  -6  15   2        9.75       -6.11      9.56 o 
  -5  15   2      741.08      700.72     44.38 o 
  -4  15   2      562.96      605.37     21.29 o 
  -3  15   2      378.26      374.41     16.44 o 
  -2  15   2        6.80       12.05      5.93 o 
  -1  15   2     1265.26     1228.54     21.54 o 
   0  15   2       28.49       30.89      5.55 o 
   1  15   2      343.78      340.61     17.27 o 
   2  15   2     1823.29     1731.45     60.28 o 
   3  15   2     1782.29     1762.22     37.42 o 
   4  15   2       59.96       68.72     12.95 o 
   5  15   2       87.44      103.32     18.68 o 
   6  15   2      133.39      160.60     18.13 o 
  -6  16   2       32.01       21.44     12.87 o 
  -5  16   2      206.57      220.04     15.50 o 
  -4  16   2      507.65      464.62     19.53 o 
  -3  16   2       73.41       60.58      9.40 o 
  -2  16   2      281.07      285.76     13.00 o 
  -1  16   2     2097.53     1955.82     34.57 o 
   0  16   2      113.55      109.69      7.91 o 
   1  16   2      115.10      116.98      9.05 o 
   2  16   2        4.98        1.21      6.79 o 
   3  16   2      252.31      257.43     14.32 o 
   4  16   2     1061.27     1033.15     36.27 o 
   5  16   2      113.58      119.98     16.03 o 
   6  16   2      184.17      162.00     19.46 o 
  -6  17   2      847.55      876.03     44.51 o 
  -5  17   2      115.15      115.13     12.51 o 
  -4  17   2       18.58       21.79      8.40 o 
  -3  17   2      196.67      186.47     13.38 o 
  -2  17   2      731.21      722.93     22.06 o 
  -1  17   2       21.20       15.18      6.50 o 
   0  17   2      162.56      152.69      9.26 o 
   1  17   2     1375.18     1316.01     27.76 o 
   2  17   2     3800.87     3680.16     59.61 o 
   3  17   2       15.68       11.06      9.86 o 
   4  17   2      984.06     1005.66     37.42 o 
   5  17   2       17.06       29.36     12.51 o 
   6  17   2        1.41       34.80     14.41 o 
  -6  18   2       26.65       35.32     15.77 o 
  -5  18   2      228.97      211.46     16.50 o 
  -4  18   2      230.73      232.98     15.78 o 
  -3  18   2       28.29       44.66     10.11 o 
  -2  18   2      378.47      402.71     17.86 o 
  -1  18   2      462.40      465.38     21.26 o 
   0  18   2     1117.82     1100.64     23.63 o 
   1  18   2      181.04      198.89     11.84 o 
   2  18   2      151.15      163.75     11.66 o 
   3  18   2      164.28      174.46     14.65 o 
   4  18   2      175.88      172.99     18.97 o 
   5  18   2      717.22      673.74     33.90 o 
  -5  19   2      472.65      492.57     25.67 o 
  -4  19   2       14.30        5.83      8.51 o 
  -3  19   2      473.71      471.18     20.33 o 
  -2  19   2        8.04       14.02      8.56 o 
  -1  19   2       81.89       97.50     10.38 o 
   0  19   2      187.89      229.84     14.10 o 
   1  19   2       11.95       14.44      7.23 o 
   2  19   2       44.14       48.66      9.26 o 
   3  19   2     1089.54     1083.37     33.24 o 
   4  19   2       10.93        7.00     13.08 o 
   5  19   2       16.61       28.99     13.68 o 
  -5  20   2      257.72      233.10     19.60 o 
  -4  20   2      144.03      134.71     13.38 o 
  -3  20   2      310.63      293.00     18.29 o 
  -2  20   2     1355.05     1387.30     35.75 o 
  -1  20   2      990.96      927.62     25.51 o 
   0  20   2       52.83       82.38     10.86 o 
   1  20   2      812.66      738.31     21.85 o 
   2  20   2      190.28      236.43     15.61 o 
   3  20   2       33.69       29.24     11.20 o 
   4  20   2      109.94      114.06     15.06 o 
   5  20   2      117.31      140.79     22.66 o 
  -4  21   2      207.60      217.27     16.38 o 
  -3  21   2      291.70      282.42     17.78 o 
  -2  21   2      392.76      424.14     20.45 o 
  -1  21   2      162.71      170.64     15.06 o 
   0  21   2      596.20      626.87     22.73 o 
   1  21   2       82.97       87.45     11.22 o 
   2  21   2      221.36      237.73     20.13 o 
   3  21   2      132.45      158.84     21.50 o 
   4  21   2       88.71      116.36     16.68 o 
  -4  22   2       70.62       73.98     14.12 o 
  -3  22   2      746.12      731.06     26.80 o 
  -2  22   2      340.71      331.13     18.92 o 
  -1  22   2     1071.89     1026.98     32.56 o 
   0  22   2       14.63       31.36     10.51 o 
   1  22   2       10.44       15.29      9.98 o 
   2  22   2        8.57       16.82      9.61 o 
   3  22   2       47.85       41.06     12.14 o 
  -3  23   2      318.20      340.41     20.14 o 
  -2  23   2       68.33      101.64     16.19 o 
  -1  23   2      191.02      247.44     18.70 o 
   0  23   2        0.63       27.26     15.08 o 
   1  23   2      447.40      505.78     25.31 o 
   2  23   2      135.61      158.74     26.22 o 
   3  23   2      100.21      114.23     15.93 o 
  -2  24   2      334.14      304.64     21.15 o 
  -1  24   2       70.53       91.54     14.51 o 
   0  24   2        0.72       17.96     12.19 o 
   1  24   2       97.98       83.56     17.76 o 
   2  24   2      144.49      182.25     17.59 o 
  -1  25   2       79.69       58.85     18.72 o 
   0  25   2      493.81      496.04     31.28 o 
  -7   0   3       75.31       86.07     20.35 o 
  -5   0   3      886.62      838.95     35.46 o 
  -3   0   3     9208.60     9630.77    175.55 o 
  -1   0   3       10.02       40.34      4.45 o 
   1   0   3     2277.74     2951.98     44.94 o 
   3   0   3     1827.26     1995.21     38.53 o 
   5   0   3     3723.93     3606.21    100.18 o 
   7   0   3      783.74      831.91     38.00 o 
  -8   1   3        2.56        9.54     11.81 o 
  -7   1   3      206.66      242.02     19.12 o 
  -6   1   3       31.87       42.29      8.88 o 
  -5   1   3     2543.09     2504.79     51.73 o 
  -4   1   3     1940.31     2036.22     33.40 o 
  -3   1   3       89.30       72.46      6.52 o 
  -2   1   3     3877.75     3900.61     45.67 o 
  -1   1   3    11544.70    12000.96    130.21 o 
   0   1   3       46.43       57.69      3.53 o 
   1   1   3       82.75      118.37      4.60 o 
   2   1   3     1395.01     1298.10     19.45 o 
   3   1   3     2427.84     2407.61     30.07 o 
   4   1   3        3.74       13.76      4.15 o 
   5   1   3       14.58       25.54      8.53 o 
   6   1   3     1171.69     1181.83     32.65 o 
   7   1   3      229.20      289.40     19.07 o 
   8   1   3      325.90      395.90     49.34 o 
  -8   2   3      605.07      625.71     30.90 o 
  -7   2   3       31.24       21.66     13.08 o 
  -6   2   3       70.62       64.65     10.57 o 
  -5   2   3      478.80      513.61     18.25 o 
  -4   2   3     5043.91     4914.47     69.01 o 
  -3   2   3     1912.15     1890.23     29.72 o 
  -2   2   3    13995.28    14721.43    170.62 o 
  -1   2   3     1621.73     1699.03     23.83 o 
   0   2   3     1668.04     1702.37     22.12 o 
   1   2   3      876.26      977.09     14.59 o 
   2   2   3     8603.06     8803.79     99.04 o 
   3   2   3      667.43      625.00     13.32 o 
   4   2   3      331.87      355.75     12.03 o 
   5   2   3        5.52       12.10      5.78 o 
   6   2   3     2981.56     2894.20     56.55 o 
   7   2   3       61.35       52.51     13.06 o 
   8   2   3       44.78       60.28     17.04 o 
  -8   3   3       90.24      102.44     12.99 o 
  -7   3   3      493.61      483.52     29.54 o 
  -6   3   3      769.44      772.30     23.91 o 
  -5   3   3      112.11      124.45     17.05 o 
  -4   3   3     4079.05     3958.91     57.41 o 
  -3   3   3      132.43      127.58      5.59 o 
  -2   3   3     1825.87     1765.42     24.71 o 
  -1   3   3     1777.74     1961.84     26.91 o 
   0   3   3      167.44      250.42     10.17 o 
   1   3   3     8979.47     9483.00    111.51 o 
   2   3   3     3165.60     3078.95     41.52 o 
   3   3   3       77.58       75.75      5.99 o 
   4   3   3     1175.74     1171.01     22.23 o 
   5   3   3      317.69      329.90     13.45 o 
   6   3   3      254.87      265.99     20.73 o 
   7   3   3       99.32      104.13     15.54 o 
   8   3   3      128.84      140.83     18.85 o 
  -8   4   3        3.40       14.14      9.94 o 
  -7   4   3      144.05      160.98     13.81 o 
  -6   4   3      195.82      177.22     12.16 o 
  -5   4   3      396.59      401.54     14.89 o 
  -4   4   3     2298.34     2093.81     31.53 o 
  -3   4   3     4915.10     5068.93     63.67 o 
  -2   4   3      440.50      426.04      9.20 o 
  -1   4   3    11876.41    12246.24    133.32 o 
   0   4   3       44.86       41.82      3.54 o 
   1   4   3      196.34      174.79      5.75 o 
   2   4   3      174.10      131.26      6.76 o 
   3   4   3     9595.88    10006.85    131.30 o 
   4   4   3     1526.42     1507.45     26.54 o 
   5   4   3     1313.25     1290.50     42.57 o 
   6   4   3       59.37       56.05     12.30 o 
   7   4   3      393.67      391.97     25.78 o 
   8   4   3       12.61       25.97     24.97 o 
  -8   5   3      189.80      195.64     19.18 o 
  -7   5   3      468.74      453.91     19.84 o 
  -6   5   3        9.17       10.11      6.93 o 
  -5   5   3     1753.47     1711.17     42.40 o 
  -4   5   3      892.36      860.58     33.11 o 
  -3   5   3      317.99      295.66      9.60 o 
  -2   5   3       58.95       43.76      3.58 o 
  -1   5   3     2827.52     2606.13     34.30 o 
   0   5   3      731.95      813.39     13.07 o 
   1   5   3    12642.35    13040.06    142.49 o 
   2   5   3      745.36      616.38     21.31 o 
   3   5   3     9380.41     9393.31    124.18 o 
   4   5   3      490.36      485.72     15.32 o 
   5   5   3      140.27      151.45      9.93 o 
   6   5   3      409.99      340.06     22.67 o 
   7   5   3       51.28       62.14     15.90 o 
  -8   6   3      141.26      127.01     16.75 o 
  -7   6   3        4.92        5.87      9.25 o 
  -6   6   3     2175.32     2116.31     61.01 o 
  -5   6   3      631.37      614.50     17.50 o 
  -4   6   3     3108.29     3127.24     47.41 o 
  -3   6   3      183.97      171.10      6.74 o 
  -2   6   3     5652.99     5628.73     75.62 o 
  -1   6   3    10496.73    11339.55    133.15 o 
   0   6   3    18391.66    19230.10    220.82 o 
   1   6   3      656.90      651.05     13.60 o 
   2   6   3      351.84      269.09      9.65 o 
   3   6   3      471.28      561.82     14.88 o 
   4   6   3      531.67      526.97     20.94 o 
   5   6   3        0.27        7.34      6.87 o 
   6   6   3      475.13      526.79     26.53 o 
   7   6   3       14.60       27.20     14.25 o 
  -8   7   3      258.71      261.77     21.63 o 
  -7   7   3      678.10      673.49     26.13 o 
  -6   7   3      712.88      689.53     24.20 o 
  -5   7   3      116.86      113.32     13.48 o 
  -4   7   3       14.59       18.27      4.57 o 
  -3   7   3       20.54       27.75      4.94 o 
  -2   7   3       19.53       24.44      4.43 o 
  -1   7   3      424.88      397.75     11.44 o 
   0   7   3     1390.72     1573.11     25.94 o 
   1   7   3     6632.23     6769.43     82.57 o 
   2   7   3    18017.26    18780.49    218.10 o 
   3   7   3      160.07      168.72      8.86 o 
   4   7   3      198.01      208.00     10.95 o 
   5   7   3      896.49      857.12     25.69 o 
   6   7   3       48.82       47.97     10.29 o 
   7   7   3      441.43      490.30     33.92 o 
  -8   8   3        6.02        0.66     14.45 o 
  -7   8   3       49.47       48.89     12.38 o 
  -6   8   3        5.38       12.74      8.39 o 
  -5   8   3     1272.46     1270.66     30.28 o 
  -4   8   3       24.18       21.95      6.59 o 
  -3   8   3     9632.83     9432.36    124.28 o 
  -2   8   3     1631.21     1670.70     29.89 o 
  -1   8   3    10116.94    10343.22    133.65 o 
   0   8   3        8.66        7.72      3.84 o 
   1   8   3      392.67      345.95     11.14 o 
   2   8   3     2842.55     2941.15     40.22 o 
   3   8   3      635.97      635.24     19.28 o 
   4   8   3      342.97      322.72     16.03 o 
   5   8   3      790.39      827.85     25.97 o 
   6   8   3        1.31       -3.70      8.15 o 
   7   8   3      117.87      114.04     31.24 o 
  -8   9   3      120.99      135.35     18.05 o 
  -7   9   3       56.56       37.97     12.35 o 
  -6   9   3       39.77       57.14     10.10 o 
  -5   9   3      957.93      906.64     25.37 o 
  -4   9   3     3289.52     3267.00     50.79 o 
  -3   9   3       13.83       17.47      5.98 o 
  -2   9   3     4159.04     4078.22     58.53 o 
  -1   9   3     3045.94     3063.13     45.66 o 
   0   9   3     2401.83     2467.60     38.28 o 
   1   9   3     3879.63     3962.94     57.05 o 
   2   9   3      297.46      274.97     10.91 o 
   3   9   3     3465.12     3293.67     50.55 o 
   4   9   3      588.21      589.96     21.42 o 
   5   9   3      777.22      790.18     26.14 o 
   6   9   3       88.62       78.71     12.15 o 
   7   9   3       11.25        5.60     13.60 o 
  -8  10   3        3.08       10.71     12.71 o 
  -7  10   3      184.76      220.92     17.35 o 
  -6  10   3        0.56       21.15      9.06 o 
  -5  10   3       20.90       26.98      8.49 o 
  -4  10   3     2941.51     2856.10     46.11 o 
  -3  10   3     3127.70     3122.38     48.17 o 
  -2  10   3     7491.87     7877.29    105.66 o 
  -1  10   3     2186.70     2018.71     33.38 o 
   0  10   3       11.81       13.39      4.65 o 
   1  10   3     2616.04     2460.67     39.23 o 
   2  10   3       25.13       34.29      5.99 o 
   3  10   3     1319.43     1180.07     24.36 o 
   4  10   3      865.16      854.75     33.88 o 
   5  10   3      109.26      126.60     19.61 o 
   6  10   3      855.30      923.74     30.87 o 
   7  10   3      151.05      184.03     34.16 o 
  -7  11   3      103.17      106.76     13.75 o 
  -6  11   3     1025.32     1071.22     30.58 o 
  -5  11   3        4.77       12.30      8.12 o 
  -4  11   3      107.01       94.96     12.16 o 
  -3  11   3      358.52      406.31     14.02 o 
  -2  11   3      250.46      261.56     11.56 o 
  -1  11   3      559.37      549.16     15.46 o 
   0  11   3     2047.05     1985.05     33.59 o 
   1  11   3     2949.03     2900.67     45.46 o 
   2  11   3       87.42      110.55      8.45 o 
   3  11   3      279.61      273.67     12.42 o 
   4  11   3      138.61      165.76     14.72 o 
   5  11   3      689.54      681.46     25.58 o 
   6  11   3      294.58      283.73     19.26 o 
   7  11   3      143.21      167.53     37.18 o 
  -7  12   3      330.02      365.72     21.89 o 
  -6  12   3       47.79       51.30     12.41 o 
  -5  12   3      250.34      243.08     16.06 o 
  -4  12   3      108.86      122.38     12.01 o 
  -3  12   3     2294.83     2169.15     38.67 o 
  -2  12   3      521.50      539.79     16.29 o 
  -1  12   3      443.76      477.09     12.77 o 
   0  12   3     1009.65     1015.00     23.14 o 
   1  12   3       90.54       73.64      7.62 o 
   2  12   3      125.99      118.54      9.09 o 
   3  12   3      466.55      465.65     16.13 o 
   4  12   3      638.16      645.27     30.09 o 
   5  12   3     1357.80     1218.37     49.90 o 
   6  12   3      211.07      277.15     28.46 o 
   7  12   3      255.54      299.51     28.56 o 
  -7  13   3       49.09       45.88     13.30 o 
  -6  13   3        5.76        6.09     12.00 o 
  -5  13   3     2163.71     2098.98     44.68 o 
  -4  13   3       61.41       73.50     10.31 o 
  -3  13   3       54.43       73.66      8.04 o 
  -2  13   3        1.14       -1.73      5.51 o 
  -1  13   3     2031.52     1861.97     43.18 o 
   0  13   3      646.20      638.98     17.73 o 
   1  13   3       80.18       88.46      8.31 o 
   2  13   3       63.89       76.70      8.20 o 
   3  13   3     1113.27     1086.53     26.94 o 
   4  13   3      126.14      105.31     12.16 o 
   5  13   3       80.68      109.75     14.17 o 
   6  13   3        5.31        8.22     12.78 o 
  -7  14   3       94.84      104.60     16.95 o 
  -6  14   3       73.54       83.08     13.12 o 
  -5  14   3      179.90      195.26     14.25 o 
  -4  14   3      285.46      302.42     17.00 o 
  -3  14   3      134.93      122.93      9.84 o 
  -2  14   3      769.59      844.43     21.31 o 
  -1  14   3      604.98      584.74     15.38 o 
   0  14   3      178.62      176.05     11.07 o 
   1  14   3     2733.19     2585.10     81.59 o 
   2  14   3        8.45       18.73      6.48 o 
   3  14   3       39.99       48.52      9.53 o 
   4  14   3     5406.48     5185.73     99.55 o 
   5  14   3       67.16      107.28     15.54 o 
   6  14   3      143.85      148.45     19.52 o 
  -7  15   3       28.91       53.42     21.77 o 
  -6  15   3      896.66      887.67     31.99 o 
  -5  15   3      246.28      245.67     17.91 o 
  -4  15   3        1.52       10.09      7.68 o 
  -3  15   3      268.50      259.97     15.60 o 
  -2  15   3      116.67      113.85      9.78 o 
  -1  15   3      253.14      257.79     11.30 o 
   0  15   3     4576.77     4511.71     61.25 o 
   1  15   3        3.58       -0.07      6.07 o 
   2  15   3       32.75       51.84      8.96 o 
   3  15   3      973.61      947.13     28.04 o 
   4  15   3        0.80        0.38      8.99 o 
   5  15   3      230.16      220.44     20.27 o 
   6  15   3       94.64      149.79     18.00 o 
  -6  16   3       90.76      115.68     15.11 o 
  -5  16   3      325.89      334.29     20.80 o 
  -4  16   3      464.83      438.93     19.25 o 
  -3  16   3        5.55        6.11      7.35 o 
  -2  16   3     1662.23     1578.81     29.42 o 
  -1  16   3      750.96      762.08     20.31 o 
   0  16   3      111.56      113.75      9.97 o 
   1  16   3       16.87       19.10      7.51 o 
   2  16   3      907.16      863.24     23.87 o 
   3  16   3     3616.26     3541.71     65.94 o 
   4  16   3        2.22       15.96     11.44 o 
   5  16   3      149.10      156.32     18.54 o 
   6  16   3       11.68       22.92     12.89 o 
  -6  17   3        9.12        2.92     11.76 o 
  -5  17   3      189.12      216.31     17.85 o 
  -4  17   3      124.49      158.86     13.54 o 
  -3  17   3        2.06       14.96      7.75 o 
  -2  17   3      683.39      669.32     19.19 o 
  -1  17   3      493.32      516.94     19.75 o 
   0  17   3      685.35      727.75     17.57 o 
   1  17   3     4375.53     4146.70     65.61 o 
   2  17   3      344.86      379.54     21.85 o 
   3  17   3     2431.66     2251.75     48.29 o 
   4  17   3      249.57      225.52     20.23 o 
   5  17   3       11.47       20.20     12.49 o 
  -6  18   3        8.45       12.25     12.57 o 
  -5  18   3      385.66      358.83     22.31 o 
  -4  18   3      470.36      441.05     25.52 o 
  -3  18   3      120.79      139.33     12.40 o 
  -2  18   3      409.80      442.45     18.70 o 
  -1  18   3     1366.51     1429.92     30.43 o 
   0  18   3      461.34      482.54     23.35 o 
   1  18   3        6.77       11.56      6.86 o 
   2  18   3      548.91      515.11     25.87 o 
   3  18   3      116.25      101.36     15.07 o 
   4  18   3     1164.14     1130.57     49.26 o 
   5  18   3       32.68       41.35     14.48 o 
  -5  19   3        0.84       -5.00     11.12 o 
  -4  19   3       23.89       16.73     14.03 o 
  -3  19   3        1.46        8.69      8.37 o 
  -2  19   3      168.63      181.55     14.02 o 
  -1  19   3      618.04      611.44     22.15 o 
   0  19   3     3589.60     3485.19     64.57 o 
   1  19   3      277.55      268.88     14.22 o 
   2  19   3     1151.25     1050.03     31.96 o 
   3  19   3       42.77       52.19     13.50 o 
   4  19   3       18.23       58.51     13.73 o 
   5  19   3        3.51       15.50     24.07 o 
  -5  20   3      274.31      327.08     22.59 o 
  -4  20   3       76.61       66.96     20.43 o 
  -3  20   3      710.47      755.43     32.15 o 
  -2  20   3      325.57      316.40     17.46 o 
  -1  20   3      327.74      348.53     27.29 o 
   0  20   3      871.87      884.50     26.48 o 
   1  20   3        7.06       14.66      8.34 o 
   2  20   3      166.31      169.92     16.77 o 
   3  20   3        1.28        5.18     11.46 o 
   4  20   3      237.66      238.84     22.36 o 
  -4  21   3       35.50       35.05     12.97 o 
  -3  21   3      112.97      104.73     14.28 o 
  -2  21   3       18.66       27.70      9.44 o 
  -1  21   3      698.16      661.39     26.58 o 
   0  21   3      197.14      211.08     15.59 o 
   1  21   3      817.40      828.36     33.95 o 
   2  21   3       59.60       60.81     10.86 o 
   3  21   3      284.57      287.97     20.76 o 
   4  21   3       54.54       78.47     17.10 o 
  -4  22   3      757.63      775.94     31.97 o 
  -3  22   3      120.79      129.49     15.67 o 
  -2  22   3      795.29      843.02     30.97 o 
  -1  22   3       24.81       23.03     11.01 o 
   0  22   3       42.55       46.21     14.22 o 
   1  22   3        1.65       10.38     11.42 o 
   2  22   3      221.34      226.25     19.00 o 
   3  22   3      134.02      185.66     17.73 o 
  -3  23   3        1.20       16.54     11.65 o 
  -2  23   3      185.24      177.23     16.43 o 
  -1  23   3       46.43       64.04     12.62 o 
   0  23   3      691.88      705.14     39.68 o 
   1  23   3       16.25       40.00     12.58 o 
   2  23   3        2.76       19.33     13.54 o 
  -2  24   3       20.67       44.19     13.58 o 
  -1  24   3       78.49       94.41     13.89 o 
   0  24   3       39.97       57.03     14.29 o 
   1  24   3       17.05       50.43     16.50 o 
  -8   0   4      537.52      534.75     31.10 o 
  -6   0   4     7772.68     7339.99    178.85 o 
  -4   0   4      694.67      716.69     40.99 o 
  -2   0   4     3042.87     3130.71     54.16 o 
   0   0   4        4.30       20.46      4.50 o 
   2   0   4     1253.03     1300.58     24.98 o 
   4   0   4      156.18      135.59     17.50 o 
   6   0   4     3642.12     3762.18     90.96 o 
  -8   1   4       91.63       98.21     17.33 o 
  -7   1   4      526.25      564.15     20.85 o 
  -6   1   4     1477.37     1407.60     31.43 o 
  -5   1   4     1265.06     1202.99     26.83 o 
  -4   1   4     3544.84     3627.83     53.29 o 
  -3   1   4      391.22      443.61     11.38 o 
  -2   1   4     8282.81     8589.46     95.91 o 
  -1   1   4      404.81      399.47      8.52 o 
   0   1   4     2729.23     2873.96     33.35 o 
   1   1   4      223.04      269.31      7.25 o 
   2   1   4     5423.65     5373.80     59.50 o 
   3   1   4      425.57      382.68     13.25 o 
   4   1   4        6.67        3.84      4.49 o 
   5   1   4      478.32      442.70     18.31 o 
   6   1   4      907.32      854.82     28.63 o 
   7   1   4     1167.40     1170.47     37.68 o 
  -8   2   4       15.08       21.08     13.10 o 
  -7   2   4      114.40      132.10     11.84 o 
  -6   2   4      124.13      134.79     11.15 o 
  -5   2   4      346.75      357.80     15.08 o 
  -4   2   4      170.90      200.80     11.05 o 
  -3   2   4     8751.34     8717.39    105.31 o 
  -2   2   4        0.47        6.61      3.37 o 
  -1   2   4       24.25       35.43      3.23 o 
   0   2   4     2597.50     2624.55     30.83 o 
   1   2   4     1421.44     1435.98     20.64 o 
   2   2   4      884.01      946.34     16.70 o 
   3   2   4     1398.70     1375.09     22.47 o 
   4   2   4      847.68      793.89     17.16 o 
   5   2   4      630.38      645.71     21.49 o 
   6   2   4      316.73      324.82     19.34 o 
   7   2   4       59.27       78.03     18.66 o 
  -8   3   4      316.26      351.92     24.33 o 
  -7   3   4      228.40      234.57     18.80 o 
  -6   3   4       52.40       79.32      8.56 o 
  -5   3   4     1254.91     1211.98     39.29 o 
  -4   3   4    10692.21    10962.28    156.88 o 
  -3   3   4     7284.01     7544.64     85.28 o 
  -2   3   4      651.52      598.83     12.53 o 
  -1   3   4     4680.62     4855.54     60.78 o 
   0   3   4     2353.58     2703.54     33.91 o 
   1   3   4    11642.78    12120.76    133.53 o 
   2   3   4     4192.89     4443.90     58.23 o 
   3   3   4     3860.24     3696.45     47.87 o 
   4   3   4     1571.92     1469.02     29.23 o 
   5   3   4      483.98      499.21     27.03 o 
   6   3   4       90.72      102.73     17.32 o 
   7   3   4        3.46        7.79     10.97 o 
  -8   4   4       56.08       85.61     15.25 o 
  -7   4   4        2.47       20.48     10.69 o 
  -6   4   4     2517.38     2371.73     45.04 o 
  -5   4   4     1224.37     1094.86     21.38 o 
  -4   4   4      417.93      446.02     11.93 o 
  -3   4   4      245.52      289.50      9.84 o 
  -2   4   4     6765.35     6487.56     86.14 o 
  -1   4   4      312.14      315.51      8.68 o 
   0   4   4        0.10        3.88      3.48 o 
   1   4   4      209.46      191.13      6.79 o 
   2   4   4    17886.26    18229.68    214.06 o 
   3   4   4        0.27       -1.24      4.20 o 
   4   4   4      457.20      460.20     19.18 o 
   5   4   4      860.95      830.19     23.89 o 
   6   4   4     2755.20     2702.44     56.20 o 
   7   4   4      572.69      553.36     31.02 o 
  -8   5   4       46.44       52.42     14.16 o 
  -7   5   4      711.23      734.35     30.43 o 
  -6   5   4      732.92      666.71     21.95 o 
  -5   5   4       84.14      104.46      7.81 o 
  -4   5   4      628.83      611.51     14.20 o 
  -3   5   4      417.91      408.08     14.24 o 
  -2   5   4     8760.83     8745.27    113.79 o 
  -1   5   4     2073.07     1879.43     25.19 o 
   0   5   4     6643.21     6474.46     74.09 o 
   1   5   4    12859.84    13379.16    147.21 o 
   2   5   4     8184.94     7948.29     98.44 o 
   3   5   4      714.31      707.73     17.51 o 
   4   5   4       79.79       77.91      8.15 o 
   5   5   4       15.66       17.63      8.17 o 
   6   5   4      158.97      132.52     16.07 o 
   7   5   4       83.39       81.76     17.79 o 
  -8   6   4       55.72       61.55     14.85 o 
  -7   6   4      575.07      549.60     27.34 o 
  -6   6   4      153.91      153.86     13.11 o 
  -5   6   4      802.60      839.22     35.10 o 
  -4   6   4       78.48       94.41      6.48 o 
  -3   6   4     6582.09     6398.87     79.62 o 
  -2   6   4      737.99      688.20     13.12 o 
  -1   6   4     4314.84     4322.31     55.08 o 
   0   6   4      429.80      505.76     11.09 o 
   1   6   4     3420.44     3326.48     41.64 o 
   2   6   4      195.44      248.12      9.80 o 
   3   6   4     3734.82     3594.60     54.70 o 
   4   6   4      117.33      132.77      9.60 o 
   5   6   4     1323.11     1376.27     36.00 o 
   6   6   4      154.12      155.21     16.48 o 
   7   6   4      450.49      461.91     33.41 o 
  -8   7   4      108.18       89.36     15.63 o 
  -7   7   4       16.53       21.23     11.06 o 
  -6   7   4        2.88       14.91     10.02 o 
  -5   7   4      504.27      488.59     20.70 o 
  -4   7   4       72.51       79.08      6.06 o 
  -3   7   4      813.66      797.04     17.50 o 
  -2   7   4     5203.33     5412.55     67.91 o 
  -1   7   4     9919.75    10066.46    120.33 o 
   0   7   4       13.64       30.78      4.33 o 
   1   7   4     6279.87     5939.03     69.59 o 
   2   7   4     3795.33     3792.15     50.54 o 
   3   7   4      977.94      958.59     31.61 o 
   4   7   4       84.37       98.81     12.51 o 
   5   7   4     1009.98      980.97     33.54 o 
   6   7   4        7.10       29.95     11.13 o 
   7   7   4       28.53       54.38     16.04 o 
  -8   8   4        0.43        4.09     12.24 o 
  -7   8   4       17.52       37.04     12.15 o 
  -6   8   4      841.79      841.94     31.32 o 
  -5   8   4      143.53      155.91     12.10 o 
  -4   8   4     1148.31     1149.61     23.84 o 
  -3   8   4      573.38      527.97     14.88 o 
  -2   8   4     4361.04     4431.07     63.01 o 
  -1   8   4    10109.48    10312.86    134.18 o 
   0   8   4        0.01        0.45      4.18 o 
   1   8   4     5343.00     5261.17     67.26 o 
   2   8   4     4695.56     4669.32     60.95 o 
   3   8   4       60.69       85.98      8.52 o 
   4   8   4     1721.31     1730.03     37.83 o 
   5   8   4      312.93      318.91     17.96 o 
   6   8   4     1026.92     1054.67     37.36 o 
   7   8   4       22.97       42.69     15.07 o 
  -8   9   4       52.39       73.71     16.57 o 
  -7   9   4      420.54      381.55     24.45 o 
  -6   9   4      749.61      715.78     30.32 o 
  -5   9   4      146.66      140.52     12.06 o 
  -4   9   4      306.37      321.57     17.54 o 
  -3   9   4      282.89      267.13     11.34 o 
  -2   9   4      450.45      505.94     14.29 o 
  -1   9   4     4219.59     4166.83     59.99 o 
   0   9   4     4403.72     4652.27     65.88 o 
   1   9   4     1491.08     1434.57     26.56 o 
   2   9   4     2567.82     2488.88     36.26 o 
   3   9   4      565.40      514.16     19.63 o 
   4   9   4      165.82      146.86     12.44 o 
   5   9   4      452.94      497.01     22.22 o 
   6   9   4      322.21      294.23     22.75 o 
   7   9   4      149.72      176.96     28.42 o 
  -8  10   4        0.29       10.54     16.11 o 
  -7  10   4       80.82       67.07     13.69 o 
  -6  10   4      116.16      121.94     20.29 o 
  -5  10   4     1939.87     1936.36     54.66 o 
  -4  10   4      152.53      175.72     10.76 o 
  -3  10   4     3304.59     3276.08     50.77 o 
  -2  10   4      995.30      887.23     19.70 o 
  -1  10   4        5.78       17.58      5.37 o 
   0  10   4       53.09       67.59      6.68 o 
   1  10   4       89.09       69.29      7.11 o 
   2  10   4        5.50       11.41      5.15 o 
   3  10   4     2306.19     2241.15     44.71 o 
   4  10   4        1.19      -10.44      7.07 o 
   5  10   4     1189.83     1159.53     33.29 o 
   6  10   4       57.48       55.60     13.79 o 
   7  10   4        3.38       13.27     24.85 o 
  -7  11   4      143.43      152.00     17.61 o 
  -6  11   4       10.06        2.71     10.68 o 
  -5  11   4     2048.28     1975.18     48.54 o 
  -4  11   4       23.80       30.26      7.13 o 
  -3  11   4      976.84      913.14     22.24 o 
  -2  11   4     1633.74     1561.11     29.15 o 
  -1  11   4      524.35      516.13     15.49 o 
   0  11   4      185.23      191.48     10.47 o 
   1  11   4        7.94       20.88      5.60 o 
   2  11   4      495.81      509.62     18.23 o 
   3  11   4      896.89      848.28     25.77 o 
   4  11   4      366.77      370.76     19.19 o 
   5  11   4     1259.77     1267.01     34.30 o 
   6  11   4       38.29       68.40     16.35 o 
  -7  12   4       88.23       88.13     15.95 o 
  -6  12   4      115.57      125.30     19.10 o 
  -5  12   4      184.58      199.72     17.55 o 
  -4  12   4     3014.28     2912.18     58.09 o 
  -3  12   4       48.01       57.94      7.51 o 
  -2  12   4      168.22      145.95      9.85 o 
  -1  12   4      772.51      802.34     19.26 o 
   0  12   4      172.87      155.18     10.13 o 
   1  12   4     1277.15     1177.84     24.67 o 
   2  12   4      196.87      166.35     10.82 o 
   3  12   4      846.11      877.20     32.44 o 
   4  12   4      918.18      906.81     29.16 o 
   5  12   4      228.14      245.91     17.56 o 
   6  12   4      100.63      151.32     16.82 o 
  -7  13   4      184.11      200.75     20.22 o 
  -6  13   4     1433.73     1440.41     42.68 o 
  -5  13   4      107.51      133.89     20.51 o 
  -4  13   4      151.43      162.21     13.03 o 
  -3  13   4     1076.03     1077.07     26.38 o 
  -2  13   4      246.55      262.77     18.99 o 
  -1  13   4       36.88       29.40      7.24 o 
   0  13   4       36.40       37.43      7.71 o 
   1  13   4       18.32       22.66      6.59 o 
   2  13   4     1399.46     1310.04     27.72 o 
   3  13   4      207.86      246.26     16.30 o 
   4  13   4        4.52        6.73      8.57 o 
   5  13   4      164.30      160.17     15.28 o 
   6  13   4      354.25      328.57     32.58 o 
  -7  14   4        0.36        3.88     11.56 o 
  -6  14   4        6.64        1.68     11.69 o 
  -5  14   4      245.14      219.68     18.83 o 
  -4  14   4      325.34      330.12     22.55 o 
  -3  14   4      160.41      153.19     11.04 o 
  -2  14   4      219.09      199.46     12.05 o 
  -1  14   4      149.63      152.77      9.00 o 
   0  14   4      101.02      100.72      9.42 o 
   1  14   4     1132.01     1070.39     24.76 o 
   2  14   4       12.26        2.17      6.90 o 
   3  14   4      553.47      537.94     23.98 o 
   4  14   4      572.73      551.46     24.50 o 
   5  14   4      196.37      207.52     17.19 o 
   6  14   4      325.00      347.14     25.14 o 
  -7  15   4      127.34      116.31     16.07 o 
  -6  15   4        7.57       10.89     11.86 o 
  -5  15   4      387.74      356.63     23.84 o 
  -4  15   4      299.19      235.77     18.95 o 
  -3  15   4      177.93      181.04     12.26 o 
  -2  15   4      879.55      929.77     23.40 o 
  -1  15   4     1869.95     1823.90     38.20 o 
   0  15   4      399.45      374.81     16.14 o 
   1  15   4     1512.06     1450.19     30.52 o 
   2  15   4        2.58        2.04      7.19 o 
   3  15   4      158.07      204.56     15.93 o 
   4  15   4      127.54      131.14     14.29 o 
   5  15   4      579.29      579.95     30.82 o 
   6  15   4       30.90       45.47     13.57 o 
  -6  16   4        4.37        2.17     11.34 o 
  -5  16   4      767.08      763.35     33.15 o 
  -4  16   4      310.55      302.03     21.65 o 
  -3  16   4      133.88      120.82     12.65 o 
  -2  16   4     1420.24     1470.26     31.19 o 
  -1  16   4     2220.39     2246.69     41.12 o 
   0  16   4       53.24       51.55      9.22 o 
   1  16   4       50.20       55.42      9.35 o 
   2  16   4     1648.04     1577.45     45.72 o 
   3  16   4       91.16       99.49     12.83 o 
   4  16   4      428.15      428.16     23.06 o 
   5  16   4      459.10      480.66     35.29 o 
  -6  17   4      101.95       85.22     14.46 o 
  -5  17   4       12.85        7.40     10.76 o 
  -4  17   4       99.93      104.73     16.41 o 
  -3  17   4      532.33      537.07     26.98 o 
  -2  17   4       24.23       31.95      8.51 o 
  -1  17   4      279.42      326.72     16.25 o 
   0  17   4     2163.76     2135.74     54.93 o 
   1  17   4       87.06       91.92     10.98 o 
   2  17   4      277.83      298.91     18.70 o 
   3  17   4      339.55      338.38     20.50 o 
   4  17   4       47.07       30.10     13.29 o 
   5  17   4        8.27       20.89     13.27 o 
  -6  18   4       46.63       60.74     14.13 o 
  -5  18   4      480.51      517.95     26.50 o 
  -4  18   4      206.89      175.94     16.78 o 
  -3  18   4      422.47      431.21     22.10 o 
  -2  18   4      556.88      593.30     21.09 o 
  -1  18   4      893.82      891.39     22.74 o 
   0  18   4       89.65       92.44     10.95 o 
   1  18   4       34.72       26.79      9.20 o 
   2  18   4      826.95      865.00     35.89 o 
   3  18   4      345.89      334.96     20.93 o 
   4  18   4      407.69      415.85     27.46 o 
   5  18   4      118.61      106.77     16.95 o 
  -5  19   4        0.64       13.21     11.31 o 
  -4  19   4        0.97       20.19     11.00 o 
  -3  19   4      234.69      223.35     17.40 o 
  -2  19   4        8.51       -2.87      8.17 o 
  -1  19   4     2852.78     2666.91     51.15 o 
   0  19   4       92.44       82.78     11.17 o 
   1  19   4     2045.98     1920.45     62.24 o 
   2  19   4      202.73      217.98     17.50 o 
   3  19   4       86.30      104.55     16.45 o 
   4  19   4        8.74       28.99     13.47 o 
  -5  20   4        1.58       38.47     13.03 o 
  -4  20   4      800.06      801.74     31.71 o 
  -3  20   4       77.94      104.59     14.28 o 
  -2  20   4      151.24      147.42     14.63 o 
  -1  20   4      661.83      704.08     26.96 o 
   0  20   4       62.28       78.88     11.44 o 
   1  20   4      377.03      421.12     20.23 o 
   2  20   4       42.19       72.10     12.82 o 
   3  20   4      328.95      338.70     35.22 o 
   4  20   4      957.01     1022.92     72.08 o 
  -4  21   4       76.24       73.88     13.93 o 
  -3  21   4      149.14      127.44     15.34 o 
  -2  21   4      160.24      166.27     19.97 o 
  -1  21   4       78.78      100.14     13.20 o 
   0  21   4     1746.15     1802.90     39.30 o 
   1  21   4       68.02      101.28     12.67 o 
   2  21   4      220.84      226.54     18.57 o 
   3  21   4      254.23      274.01     23.71 o 
  -3  22   4       82.37      116.60     15.31 o 
  -2  22   4      165.35      179.15     19.62 o 
  -1  22   4        0.97        3.10     10.22 o 
   0  22   4       15.46       25.15     10.36 o 
   1  22   4       22.74       31.94     10.99 o 
   2  22   4       92.22      125.37     17.53 o 
   3  22   4      215.64      232.83     23.15 o 
  -3  23   4      252.41      227.10     19.72 o 
  -2  23   4        6.57       25.77     13.86 o 
  -1  23   4      188.44      199.82     20.22 o 
   0  23   4      290.35      333.72     21.55 o 
   1  23   4       45.16       42.21     12.53 o 
   2  23   4        0.03       -6.09     12.87 o 
  -1  24   4       44.23       57.00     16.57 o 
   0  24   4       34.28       52.74     12.92 o 
  -7   0   5      843.43      861.08     42.53 o 
  -5   0   5     3686.96     3681.47     79.90 o 
  -3   0   5     4324.79     4285.78     74.02 o 
  -1   0   5      238.26      279.67     13.08 o 
   1   0   5      458.10      466.47     14.42 o 
   3   0   5      558.83      535.20     21.55 o 
   5   0   5     1294.63     1242.28     37.03 o 
   7   0   5       48.06       22.93     20.18 o 
  -8   1   5      667.91      595.98     46.44 o 
  -7   1   5     1092.90      958.60     40.26 o 
  -6   1   5     1860.45     1734.50     34.00 o 
  -5   1   5        0.10       -1.97      5.54 o 
  -4   1   5        0.19       13.22      4.47 o 
  -3   1   5     3129.86     2866.43     37.23 o 
  -2   1   5     2319.46     2202.84     29.24 o 
  -1   1   5       55.18       59.24      4.43 o 
   0   1   5        8.15        6.08      3.19 o 
   1   1   5     1613.98     1578.69     21.93 o 
   2   1   5     2989.12     3083.94     35.93 o 
   3   1   5      157.10      146.97      8.23 o 
   4   1   5      324.04      265.97     14.62 o 
   5   1   5     1938.65     1898.99     33.81 o 
   6   1   5      193.72      186.29     14.80 o 
   7   1   5       95.27       97.56     23.24 o 
  -8   2   5        4.37       -1.68     14.16 o 
  -7   2   5       11.26       20.88     12.10 o 
  -6   2   5      434.36      512.11     22.51 o 
  -5   2   5      137.95      143.32     10.24 o 
  -4   2   5      730.28      784.26     17.77 o 
  -3   2   5     2172.31     2164.77     31.68 o 
  -2   2   5     4864.97     4545.98     58.74 o 
  -1   2   5      153.78      129.60      6.17 o 
   0   2   5       11.74       31.36      3.59 o 
   1   2   5      115.52      133.49      7.13 o 
   2   2   5     2385.44     2337.55     35.31 o 
   3   2   5      466.78      498.00     14.51 o 
   4   2   5      246.02      266.73     13.41 o 
   5   2   5      257.72      251.78     16.81 o 
   6   2   5        3.18       32.32      9.85 o 
   7   2   5      146.21      100.47     15.12 o 
  -8   3   5       63.62       50.96     16.52 o 
  -7   3   5      733.73      710.05     30.57 o 
  -6   3   5      131.37      126.73     11.93 o 
  -5   3   5        3.61       19.26      6.87 o 
  -4   3   5     1493.98     1422.45     22.14 o 
  -3   3   5       63.49       63.98     10.42 o 
  -2   3   5     8879.50     8909.08    108.09 o 
  -1   3   5     5462.05     5257.13     61.79 o 
   0   3   5      464.52      437.24      9.68 o 
   1   3   5      608.17      511.19     11.63 o 
   2   3   5     9099.26     9216.89    113.72 o 
   3   3   5      688.69      705.65     17.06 o 
   4   3   5      663.50      683.34     19.74 o 
   5   3   5      357.59      341.11     17.44 o 
   6   3   5      753.57      769.60     39.24 o 
   7   3   5       79.39       72.55     17.90 o 
  -8   4   5       14.20       21.79     16.72 o 
  -7   4   5      476.96      499.06     26.00 o 
  -6   4   5       71.76       66.32     11.47 o 
  -5   4   5      500.11      484.09     14.45 o 
  -4   4   5      244.13      256.02      9.78 o 
  -3   4   5     5426.97     5417.77     75.32 o 
  -2   4   5       93.87       85.40      6.32 o 
  -1   4   5       35.19       46.96      3.46 o 
   0   4   5     2648.54     2588.15     34.07 o 
   1   4   5     3923.59     3843.88     47.89 o 
   2   4   5     1623.24     1696.03     28.18 o 
   3   4   5     2063.89     2024.85     33.02 o 
   4   4   5     2204.16     2038.05     34.59 o 
   5   4   5      244.48      231.21     15.90 o 
   6   4   5       98.69      109.90     15.86 o 
   7   4   5       16.81       17.68     14.04 o 
  -8   5   5       76.53       83.51     23.59 o 
  -7   5   5       63.20       48.64     12.77 o 
  -6   5   5       15.36       25.98      9.68 o 
  -5   5   5       57.50       58.55      8.18 o 
  -4   5   5      147.59      122.93      7.21 o 
  -3   5   5     3958.38     3889.62     56.74 o 
  -2   5   5     4981.84     5081.65     70.74 o 
  -1   5   5     2652.97     2581.06     33.84 o 
   0   5   5     9529.08    10190.55    114.49 o 
   1   5   5     1529.61     1367.37     21.38 o 
   2   5   5       93.93       85.00      7.09 o 
   3   5   5       87.57       82.59      7.47 o 
   4   5   5       68.19       78.84      9.04 o 
   5   5   5      293.82      289.22     25.26 o 
   6   5   5       87.51      112.95     15.91 o 
   7   5   5      227.23      248.73     35.45 o 
  -8   6   5       25.51       30.44     13.75 o 
  -7   6   5       18.67       38.24     13.49 o 
  -6   6   5      639.70      639.23     27.35 o 
  -5   6   5        9.67       16.60      9.21 o 
  -4   6   5      819.46      862.81     19.61 o 
  -3   6   5      269.14      272.46     11.15 o 
  -2   6   5     1876.56     1733.45     29.70 o 
  -1   6   5      285.73      272.43      8.41 o 
   0   6   5     6791.87     6818.86     79.26 o 
   1   6   5     8723.02     8938.25    102.04 o 
   2   6   5     9905.25     9699.69    119.88 o 
   3   6   5      107.00      126.02      9.37 o 
   4   6   5      826.39      821.86     29.09 o 
   5   6   5      677.61      644.44     29.37 o 
   6   6   5      600.47      672.24     32.41 o 
   7   6   5       31.34       57.03     15.83 o 
  -8   7   5       46.82       43.21     14.36 o 
  -7   7   5      142.06      163.49     17.40 o 
  -6   7   5        2.10        8.86      9.77 o 
  -5   7   5      476.85      482.15     25.78 o 
  -4   7   5      266.37      273.24     14.59 o 
  -3   7   5      386.48      365.07     14.44 o 
  -2   7   5     3634.14     3453.71     51.36 o 
  -1   7   5     2622.97     2529.28     33.87 o 
   0   7   5     3705.03     3446.64     43.93 o 
   1   7   5      143.59      139.73      7.16 o 
   2   7   5      516.56      516.54     19.83 o 
   3   7   5       73.36       81.59      8.45 o 
   4   7   5      875.24      817.46     25.59 o 
   5   7   5        3.23       10.54      9.95 o 
   6   7   5      227.73      222.99     20.17 o 
   7   7   5      474.77      462.61     29.87 o 
  -8   8   5      193.10      205.50     20.61 o 
  -7   8   5      103.93       72.67     14.30 o 
  -6   8   5      317.24      304.42     20.84 o 
  -5   8   5      168.78      195.01     16.02 o 
  -4   8   5       58.62       66.98      8.69 o 
  -3   8   5     1153.04     1163.33     27.31 o 
  -2   8   5     5853.92     5889.76     74.49 o 
  -1   8   5     1292.95     1273.50     21.84 o 
   0   8   5      651.08      610.79     13.45 o 
   1   8   5     6467.53     6208.65     73.91 o 
   2   8   5      325.86      337.87     10.79 o 
   3   8   5     3958.14     3811.49     70.62 o 
   4   8   5       63.15       97.77     11.27 o 
   5   8   5      760.44      808.96     33.14 o 
   6   8   5        3.73       17.55     12.08 o 
   7   8   5        2.16       25.63     14.60 o 
  -8   9   5        9.80       11.76     15.53 o 
  -7   9   5      205.50      178.03     18.67 o 
  -6   9   5      109.11      104.99     14.22 o 
  -5   9   5      502.03      467.58     23.56 o 
  -4   9   5      173.57      156.74     11.98 o 
  -3   9   5     1981.20     1925.44     33.74 o 
  -2   9   5     2197.78     2098.14     35.18 o 
  -1   9   5     1296.62     1352.29     25.70 o 
   0   9   5      366.92      373.61     13.18 o 
   1   9   5     1742.39     1814.12     29.40 o 
   2   9   5     1019.27      979.17     19.48 o 
   3   9   5        7.79        7.22      7.73 o 
   4   9   5      251.21      269.81     16.80 o 
   5   9   5     1260.15     1284.84     47.25 o 
   6   9   5      526.08      482.58     36.32 o 
  -7  10   5      108.58      129.05     18.43 o 
  -6  10   5      401.84      426.07     25.13 o 
  -5  10   5      787.09      831.98     26.26 o 
  -4  10   5      828.66      793.22     24.13 o 
  -3  10   5      231.58      240.21     14.14 o 
  -2  10   5        2.17       14.15      5.18 o 
  -1  10   5     4175.58     3996.88     59.47 o 
   0  10   5      110.27      106.30      9.06 o 
   1  10   5     2256.94     2064.19     35.83 o 
   2  10   5     1133.59     1154.50     21.63 o 
   3  10   5     1257.13     1102.23     35.67 o 
   4  10   5     2601.86     2537.37     61.15 o 
   5  10   5       60.17       99.26     13.01 o 
   6  10   5       62.18       86.54     15.02 o 
  -7  11   5      203.29      231.16     20.78 o 
  -6  11   5     1308.88     1280.37     39.57 o 
  -5  11   5      293.69      285.26     17.29 o 
  -4  11   5      863.55      865.67     25.92 o 
  -3  11   5       76.25       82.22     11.93 o 
  -2  11   5      302.64      279.17     14.81 o 
  -1  11   5      268.01      262.89     12.24 o 
   0  11   5     2131.46     1927.97     34.33 o 
   1  11   5     1089.91     1019.27     22.96 o 
   2  11   5      585.13      550.80     26.21 o 
   3  11   5        1.94       14.38      8.23 o 
   4  11   5      100.97      146.26     13.57 o 
   5  11   5       67.41       80.43     12.56 o 
   6  11   5      428.07      422.89     27.67 o 
  -7  12   5       61.37       24.92     16.94 o 
  -6  12   5        2.84        7.04     11.09 o 
  -5  12   5     1321.06     1327.85     44.83 o 
  -4  12   5     1104.83     1008.05     27.56 o 
  -3  12   5      493.91      495.24     21.93 o 
  -2  12   5      373.26      336.80     13.84 o 
  -1  12   5       32.96       35.59      6.99 o 
   0  12   5      219.20      207.31     11.67 o 
   1  12   5       21.05       17.87      6.73 o 
   2  12   5      192.01      208.76     19.69 o 
   3  12   5     1148.01     1107.97     30.46 o 
   4  12   5      103.32      121.10     13.29 o 
   5  12   5       94.52       78.76     16.27 o 
   6  12   5      147.29      182.51     21.25 o 
  -7  13   5      153.84      192.93     20.19 o 
  -6  13   5       32.34       21.87     13.15 o 
  -5  13   5      182.55      206.89     18.63 o 
  -4  13   5       86.98      103.32     16.25 o 
  -3  13   5     1505.87     1433.73     37.32 o 
  -2  13   5      117.01      129.43     10.00 o 
  -1  13   5      764.58      766.83     22.56 o 
   0  13   5      883.05      860.05     21.92 o 
   1  13   5      185.80      202.26     12.44 o 
   2  13   5      632.28      606.61     28.59 o 
   3  13   5      642.28      642.35     24.89 o 
   4  13   5       15.10       24.33      9.66 o 
   5  13   5     1218.52     1173.22     35.21 o 
   6  13   5        6.25       22.76     13.55 o 
  -7  14   5       88.49      115.07     24.67 o 
  -6  14   5       49.23       61.16     14.20 o 
  -5  14   5      827.26      785.11     32.96 o 
  -4  14   5     1684.55     1627.44     38.01 o 
  -3  14   5       28.60       23.76      9.49 o 
  -2  14   5      136.15      136.59     11.51 o 
  -1  14   5      542.44      530.78     18.21 o 
   0  14   5      529.98      522.35     21.88 o 
   1  14   5      188.18      213.96     13.27 o 
   2  14   5       97.86      100.65     12.33 o 
   3  14   5      484.11      415.29     23.20 o 
   4  14   5      170.61      169.15     16.25 o 
   5  14   5      277.90      324.08     21.44 o 
  -6  15   5      201.85      210.71     22.49 o 
  -5  15   5        0.01       15.35     11.53 o 
  -4  15   5      433.92      457.18     25.62 o 
  -3  15   5      265.66      291.72     17.66 o 
  -2  15   5       17.35       15.79     12.27 o 
  -1  15   5     3493.91     3328.56     74.67 o 
   0  15   5     7837.41     7595.26    266.41 o 
   1  15   5       42.19       42.31      9.08 o 
   2  15   5        3.15       -1.14     13.04 o 
   3  15   5       84.44       77.94     14.06 o 
   4  15   5        1.45        9.88      9.99 o 
   5  15   5       33.40       49.64     12.12 o 
  -6  16   5       22.35       28.68     17.64 o 
  -5  16   5      546.96      518.15     29.30 o 
  -4  16   5      180.67      167.15     17.64 o 
  -3  16   5      526.64      578.58     23.79 o 
  -2  16   5       37.04       23.58     11.16 o 
  -1  16   5      813.93      834.55     35.58 o 
   0  16   5      808.82      810.14     23.73 o 
   1  16   5      467.56      427.93     18.30 o 
   2  16   5     1260.13     1185.38     33.09 o 
   3  16   5      259.45      244.73     18.03 o 
   4  16   5      684.81      713.66     31.57 o 
   5  16   5       42.33       50.96     14.67 o 
  -6  17   5        2.62       23.32     14.26 o 
  -5  17   5       85.26      105.83     16.42 o 
  -4  17   5       71.58       61.90     14.58 o 
  -3  17   5       88.28       98.03     14.65 o 
  -2  17   5        0.60        8.86      8.80 o 
  -1  17   5     1331.17     1341.44     30.82 o 
   0  17   5      689.70      706.90     23.20 o 
   1  17   5        9.89        3.79      8.19 o 
   2  17   5      394.68      403.61     27.23 o 
   3  17   5       37.62       39.50     11.47 o 
   4  17   5       10.51       18.72     11.89 o 
   5  17   5      192.84      228.26     22.17 o 
  -5  18   5       13.84        3.44     12.58 o 
  -4  18   5     1044.61     1077.04     46.59 o 
  -3  18   5      448.01      493.95     36.63 o 
  -2  18   5       89.63       93.37     13.34 o 
  -1  18   5       38.27       36.99      9.53 o 
   0  18   5      543.95      523.76     21.07 o 
   1  18   5     2527.76     2423.31     46.12 o 
   2  18   5      314.58      369.46     30.00 o 
   3  18   5      350.07      384.63     31.26 o 
   4  18   5      495.76      511.32     30.66 o 
  -5  19   5        5.92        4.85     12.20 o 
  -4  19   5       71.95      105.55     16.61 o 
  -3  19   5        1.45       13.31     11.82 o 
  -2  19   5      522.52      595.79     29.64 o 
  -1  19   5        7.06       13.74     10.60 o 
   0  19   5     3223.38     3182.70     56.25 o 
   1  19   5      110.41      114.72     17.34 o 
   2  19   5       28.30       47.78     12.29 o 
   3  19   5       79.58       97.43     15.13 o 
   4  19   5        9.60       10.88     13.32 o 
  -4  20   5       22.45       11.07     12.25 o 
  -3  20   5       11.21       22.14     11.52 o 
  -2  20   5      160.10      195.63     17.15 o 
  -1  20   5       12.65       18.04     11.09 o 
   0  20   5       85.27       86.41     12.27 o 
   1  20   5      463.15      480.81     25.05 o 
   2  20   5      470.08      497.36     25.97 o 
   3  20   5      515.04      507.22     30.08 o 
  -4  21   5      353.47      424.71     25.32 o 
  -3  21   5      284.62      293.08     21.28 o 
  -2  21   5       85.27       77.90     15.51 o 
  -1  21   5      441.59      483.89     27.54 o 
   0  21   5        6.67       21.69     10.30 o 
   1  21   5      424.14      483.28     25.90 o 
   2  21   5       11.78       13.48     11.81 o 
   3  21   5       11.51       15.58     13.64 o 
  -3  22   5      216.01      202.38     19.06 o 
  -2  22   5      332.34      368.48     26.34 o 
  -1  22   5       13.88       35.23     21.11 o 
   0  22   5        8.35        9.33     11.18 o 
   1  22   5        6.48       15.34     11.84 o 
   2  22   5      123.06      134.42     19.31 o 
  -2  23   5      165.85      191.24     22.37 o 
  -1  23   5        5.37       13.26     14.18 o 
   0  23   5      258.44      315.90     21.97 o 
   1  23   5        4.88       10.12     12.84 o 
  -8   0   6       57.94       55.60     30.89 o 
  -6   0   6     6383.04     5704.35    169.11 o 
  -4   0   6      192.54      242.51     16.38 o 
  -2   0   6     4435.18     4406.19     89.54 o 
   0   0   6     1203.41     1042.24     25.65 o 
   2   0   6     4118.75     4061.69     65.34 o 
   4   0   6      166.89      153.67     15.90 o 
   6   0   6      269.82      234.90     24.42 o 
  -8   1   6       13.10       11.49     20.33 o 
  -7   1   6      393.78      427.19     33.34 o 
  -6   1   6       57.14      103.98     21.47 o 
  -5   1   6      502.77      543.38     22.99 o 
  -4   1   6     1544.87     1578.28     26.43 o 
  -3   1   6     2186.49     2050.68     29.17 o 
  -2   1   6     1823.16     1786.51     25.74 o 
  -1   1   6     4111.44     3986.24     49.65 o 
   0   1   6      790.09      754.62     14.91 o 
   1   1   6     4277.98     4069.18     48.09 o 
   2   1   6     3562.75     3641.22     44.41 o 
   3   1   6       32.84       52.23      7.22 o 
   4   1   6     5799.27     5580.15     73.22 o 
   5   1   6      430.34      423.82     17.41 o 
   6   1   6       70.29       68.06     11.15 o 
   7   1   6        4.59        0.59     13.51 o 
  -8   2   6      179.96      126.39     41.70 o 
  -7   2   6     1424.29     1361.21     60.97 o 
  -6   2   6        0.01       12.40      8.26 o 
  -5   2   6      535.95      551.19     19.60 o 
  -4   2   6      186.07      184.57      8.58 o 
  -3   2   6     4515.09     4380.76     58.92 o 
  -2   2   6      729.93      659.61     15.18 o 
  -1   2   6     1288.91     1359.45     21.33 o 
   0   2   6      497.50      535.98     12.59 o 
   1   2   6     1792.79     1799.95     25.41 o 
   2   2   6      314.83      324.20      9.75 o 
   3   2   6     3038.95     2895.72     48.43 o 
   4   2   6       56.44       56.60     10.01 o 
   5   2   6      697.13      707.29     21.66 o 
   6   2   6       12.94       14.29     10.15 o 
   7   2   6      274.43      245.71     27.30 o 
  -8   3   6       40.99       35.27     15.69 o 
  -7   3   6      274.62      279.05     24.39 o 
  -6   3   6      120.28      111.94     13.59 o 
  -5   3   6      371.65      372.39     31.83 o 
  -4   3   6      195.97      190.62     10.66 o 
  -3   3   6      907.55      853.20     18.15 o 
  -2   3   6    10602.56    10776.32    130.30 o 
  -1   3   6      186.20      212.97      7.99 o 
   0   3   6      120.11      158.02      6.97 o 
   1   3   6     1024.06     1048.05     17.52 o 
   2   3   6      905.16      832.24     17.21 o 
   3   3   6      672.06      624.84     17.49 o 
   4   3   6      765.29      781.29     23.98 o 
   5   3   6     3476.50     3457.33     65.77 o 
   6   3   6       11.99       -4.56     13.53 o 
   7   3   6       59.66       83.04     31.55 o 
  -8   4   6       69.42       52.40     16.95 o 
  -7   4   6        5.89       38.26     14.22 o 
  -6   4   6     2894.85     2710.99     60.28 o 
  -5   4   6      220.81      231.29     13.75 o 
  -4   4   6      245.36      229.75     13.10 o 
  -3   4   6     1634.45     1576.55     34.53 o 
  -2   4   6     6072.71     6078.52     77.84 o 
  -1   4   6        5.23       12.16      3.69 o 
   0   4   6     7912.57     7840.07     85.08 o 
   1   4   6     2074.95     2039.47     31.38 o 
   2   4   6     1224.11     1261.49     24.24 o 
   3   4   6      128.50      135.03      9.56 o 
   4   4   6       94.27      114.69     11.19 o 
   5   4   6       12.82       22.93     11.20 o 
   6   4   6      641.97      670.04     32.92 o 
  -8   5   6        4.17        9.75     14.81 o 
  -7   5   6      255.27      264.96     23.18 o 
  -6   5   6     1552.13     1518.06     46.64 o 
  -5   5   6      145.16      139.82     13.56 o 
  -4   5   6      268.65      257.00     12.27 o 
  -3   5   6      337.43      328.13     15.36 o 
  -2   5   6     2418.97     2396.07     36.21 o 
  -1   5   6      977.30      896.42     14.70 o 
   0   5   6      352.86      419.81     11.52 o 
   1   5   6       35.51       50.17      5.70 o 
   2   5   6        7.32       15.89      5.44 o 
   3   5   6      854.72      835.49     20.24 o 
   4   5   6     4620.26     4468.61     78.06 o 
   5   5   6        7.98        4.31     10.14 o 
   6   5   6      383.44      427.06     27.25 o 
  -8   6   6      101.09      101.37     22.31 o 
  -7   6   6      114.75      118.70     15.98 o 
  -6   6   6      127.00      105.34     19.69 o 
  -5   6   6      102.66       88.51     10.77 o 
  -4   6   6       85.56       98.93     13.29 o 
  -3   6   6      960.68      889.15     20.43 o 
  -2   6   6      833.86      882.24     18.49 o 
  -1   6   6     6419.78     6309.64     80.56 o 
   0   6   6     2049.97     1967.08     28.98 o 
   1   6   6     6180.15     6169.02     74.09 o 
   2   6   6       14.49       17.20      5.64 o 
   3   6   6      111.54      122.70      9.59 o 
   4   6   6        9.14        4.39     10.40 o 
   5   6   6      420.41      410.71     28.50 o 
   6   6   6       49.34       55.87     16.42 o 
  -8   7   6       21.65       23.71     15.20 o 
  -7   7   6        4.01       -8.67     10.41 o 
  -6   7   6       48.45       49.63     12.38 o 
  -5   7   6       77.63       87.11     10.71 o 
  -4   7   6       30.70       21.83      7.54 o 
  -3   7   6     3078.76     2923.27     46.54 o 
  -2   7   6     1979.47     1947.27     33.90 o 
  -1   7   6     2037.44     2114.38     30.30 o 
   0   7   6      749.06      815.09     16.27 o 
   1   7   6       44.05       62.55      5.97 o 
   2   7   6       19.49       13.25      6.69 o 
   3   7   6      255.04      264.47     13.71 o 
   4   7   6     1071.23     1074.80     31.03 o 
   5   7   6     1412.84     1312.21     41.05 o 
   6   7   6      262.78      238.51     39.68 o 
  -7   8   6      122.80       92.66     15.34 o 
  -6   8   6      534.59      498.11     32.77 o 
  -5   8   6       38.17       32.41      8.82 o 
  -4   8   6       92.47       92.94     19.54 o 
  -3   8   6      353.77      307.20     15.77 o 
  -2   8   6       54.35       68.78      7.02 o 
  -1   8   6      394.20      386.97     11.28 o 
   0   8   6     4841.35     4666.57     58.40 o 
   1   8   6     2014.32     1966.77     29.63 o 
   2   8   6     2825.98     2543.55     57.90 o 
   3   8   6      956.62      890.77     26.79 o 
   4   8   6      672.24      646.09     24.65 o 
   5   8   6      726.38      809.98     51.94 o 
   6   8   6       14.92       37.65     12.80 o 
  -7   9   6      113.87      127.82     16.79 o 
  -6   9   6      134.02      154.55     17.13 o 
  -5   9   6      894.73      884.26     36.05 o 
  -4   9   6      882.61      799.09     31.47 o 
  -3   9   6      382.23      390.90     17.78 o 
  -2   9   6     1314.58     1236.88     25.80 o 
  -1   9   6      223.40      246.53     10.03 o 
   0   9   6     1989.50     1869.11     28.60 o 
   1   9   6        6.69        8.60      5.16 o 
   2   9   6       15.30       28.17      6.85 o 
   3   9   6     1269.33     1156.84     47.99 o 
   4   9   6     1083.83      982.96     29.81 o 
   5   9   6      977.14     1079.83     47.42 o 
   6   9   6      148.68      150.89     27.20 o 
  -7  10   6      156.35      192.19     20.19 o 
  -6  10   6       87.90      116.40     15.83 o 
  -5  10   6      879.53      912.07     31.62 o 
  -4  10   6     1592.86     1484.50     47.07 o 
  -3  10   6       49.43       54.10      8.98 o 
  -2  10   6      518.32      529.62     20.05 o 
  -1  10   6        7.07        7.51      4.85 o 
   0  10   6      849.72      817.80     21.49 o 
   1  10   6      722.29      624.03     24.86 o 
   2  10   6       56.96       57.30      8.25 o 
   3  10   6     3162.28     3076.53     58.90 o 
   4  10   6        0.58        0.89      8.41 o 
   5  10   6       28.70       30.35     11.95 o 
   6  10   6       96.15      116.16     17.98 o 
  -7  11   6       21.86       33.54     20.43 o 
  -6  11   6       97.46       86.43     15.01 o 
  -5  11   6        2.32        3.02      8.31 o 
  -4  11   6        8.76       17.71      8.78 o 
  -3  11   6     3496.82     3498.09     62.68 o 
  -2  11   6       23.43       24.45      8.16 o 
  -1  11   6      719.78      732.32     21.03 o 
   0  11   6       25.60       14.51      6.52 o 
   1  11   6     3004.47     2853.46     51.46 o 
   2  11   6        1.83       -6.66      8.10 o 
   3  11   6       14.65       32.37      9.56 o 
   4  11   6      107.49      127.96     13.59 o 
   5  11   6      229.31      227.83     20.96 o 
   6  11   6      102.01      158.13     30.76 o 
  -7  12   6      463.24      490.25     42.28 o 
  -6  12   6      718.81      742.87     33.57 o 
  -5  12   6      205.84      244.23     18.92 o 
  -4  12   6      787.69      843.48     27.35 o 
  -3  12   6      105.46      110.14     11.86 o 
  -2  12   6      499.27      497.86     20.88 o 
  -1  12   6      502.68      486.37     16.90 o 
   0  12   6      395.15      420.51     16.38 o 
   1  12   6     1242.76     1229.98     35.03 o 
   2  12   6     2005.07     1890.35     56.27 o 
   3  12   6      103.77      117.08     13.21 o 
   4  12   6      849.42      823.89     29.76 o 
   5  12   6      295.00      334.34     24.57 o 
  -7  13   6        2.16       15.03     14.09 o 
  -6  13   6        0.27        0.09     11.98 o 
  -5  13   6      120.06      130.02     21.03 o 
  -4  13   6     1638.73     1626.55     38.48 o 
  -3  13   6        2.81        5.21      9.62 o 
  -2  13   6      531.10      526.99     21.85 o 
  -1  13   6     1580.67     1495.72     44.63 o 
   0  13   6     1242.12     1164.03     26.82 o 
   1  13   6      422.75      417.61     17.04 o 
   2  13   6      454.06      459.12     31.98 o 
   3  13   6       62.58       31.06     10.18 o 
   4  13   6      870.61      794.55     30.01 o 
   5  13   6       89.94       84.00     15.12 o 
  -6  14   6      160.64      164.33     19.41 o 
  -5  14   6     1279.51     1275.50     40.11 o 
  -4  14   6        9.79       15.64      9.11 o 
  -3  14   6     1070.41     1061.20     40.64 o 
  -2  14   6      191.19      186.22     15.16 o 
  -1  14   6      168.72      172.52     14.95 o 
   0  14   6        5.31       10.19      8.30 o 
   1  14   6      549.68      589.03     20.51 o 
   2  14   6      209.80      210.26     16.20 o 
   3  14   6      469.79      459.57     23.14 o 
   4  14   6      204.54      185.71     16.82 o 
   5  14   6       47.94       81.29     14.14 o 
  -6  15   6       45.10       42.55     14.64 o 
  -5  15   6       37.99       35.38     15.75 o 
  -4  15   6        5.58        2.99      9.68 o 
  -3  15   6     1706.37     1606.32     49.15 o 
  -2  15   6      432.96      421.40     21.27 o 
  -1  15   6      281.39      305.75     18.45 o 
   0  15   6       11.94        5.36      7.81 o 
   1  15   6     1756.16     1537.81     37.85 o 
   2  15   6      187.46      178.65     15.63 o 
   3  15   6       92.14       93.07     13.34 o 
   4  15   6      341.55      387.19     23.34 o 
   5  15   6      174.88      208.03     19.09 o 
  -6  16   6      108.54       85.20     16.13 o 
  -5  16   6        4.74        7.78     15.23 o 
  -4  16   6     1015.72      921.04     36.58 o 
  -3  16   6      657.59      612.51     25.87 o 
  -2  16   6      540.05      488.95     22.95 o 
  -1  16   6      356.57      384.96     20.81 o 
   0  16   6      592.02      565.59     21.19 o 
   1  16   6     1769.75     1681.76     64.87 o 
   2  16   6      197.17      168.71     15.71 o 
   3  16   6        6.01       18.28     10.53 o 
   4  16   6      227.11      271.83     20.46 o 
  -5  17   6       50.30       53.42     18.76 o 
  -4  17   6      237.49      229.38     20.56 o 
  -3  17   6       39.36       25.11     10.90 o 
  -2  17   6     1571.63     1500.59     39.38 o 
  -1  17   6      249.56      252.40     18.23 o 
   0  17   6      793.82      769.67     28.85 o 
   1  17   6       76.93       92.31     13.53 o 
   2  17   6      504.56      493.36     24.95 o 
   3  17   6       18.74       22.14     11.00 o 
   4  17   6        8.00        7.27     11.77 o 
  -5  18   6      142.62      152.33     19.93 o 
  -4  18   6      140.14      166.16     22.85 o 
  -3  18   6        0.42        5.33     11.71 o 
  -2  18   6        4.55       19.46     11.18 o 
  -1  18   6      585.66      536.61     25.32 o 
   0  18   6      924.15      981.02     31.98 o 
   1  18   6      889.99      864.03     30.67 o 
   2  18   6      107.46      122.60     15.21 o 
   3  18   6      168.52      166.18     17.39 o 
   4  18   6       31.20       59.41     14.24 o 
  -4  19   6       95.25       86.32     16.33 o 
  -3  19   6      404.96      418.13     27.06 o 
  -2  19   6        2.70        1.26     10.59 o 
  -1  19   6      797.80      815.51     30.76 o 
   0  19   6       79.84      102.47     18.33 o 
   1  19   6       44.94       27.16     11.81 o 
   2  19   6       16.45       29.86     12.46 o 
   3  19   6      147.16      130.00     16.75 o 
  -4  20   6       85.08       73.01     15.97 o 
  -3  20   6       51.66       64.65     16.72 o 
  -2  20   6      281.57      261.83     22.33 o 
  -1  20   6      118.59      127.15     22.14 o 
   0  20   6        1.76       12.65     11.49 o 
   1  20   6      305.29      319.99     21.75 o 
   2  20   6      393.17      405.07     24.69 o 
   3  20   6        7.99       19.58     12.75 o 
  -3  21   6       27.99       21.24     14.22 o 
  -2  21   6       18.23       38.30     13.76 o 
  -1  21   6       72.00       83.67     14.27 o 
   0  21   6      134.34      125.11     16.14 o 
   1  21   6        7.64       20.55     14.69 o 
   2  21   6      130.81      135.03     16.94 o 
  -2  22   6       29.51       33.37     14.56 o 
  -1  22   6       30.66       35.59     14.75 o 
   0  22   6       39.70       49.69     16.08 o 
   1  22   6      228.71      216.67     23.32 o 
  -7   0   7      538.90      535.91     60.23 o 
  -5   0   7      135.65      117.07     27.80 o 
  -3   0   7      635.01      619.15     19.62 o 
  -1   0   7     1097.79     1099.38     28.90 o 
   1   0   7     5883.08     5636.95     97.82 o 
   3   0   7      461.81      503.13     26.60 o 
   5   0   7       95.24      101.72     16.21 o 
  -8   1   7        5.95       43.06     33.98 o 
  -7   1   7       10.67        8.07     26.05 o 
  -6   1   7       27.88       38.29     13.90 o 
  -5   1   7      950.13      931.02     33.46 o 
  -4   1   7     2199.43     2093.69     41.71 o 
  -3   1   7     1070.17     1041.52     21.00 o 
  -2   1   7     4513.36     4220.37     52.98 o 
  -1   1   7     1063.03     1038.84     18.72 o 
   0   1   7     1301.26     1235.73     24.57 o 
   1   1   7     2979.72     2835.10     39.37 o 
   2   1   7      238.47      201.85     11.00 o 
   3   1   7     1405.48     1273.57     25.62 o 
   4   1   7      627.42      662.85     20.51 o 
   5   1   7      759.54      757.12     23.36 o 
   6   1   7        3.21       12.96     11.31 o 
  -8   2   7      387.54      343.82     37.49 o 
  -7   2   7       60.19       67.02     19.91 o 
  -6   2   7     1512.87     1641.25     51.69 o 
  -5   2   7      114.13      138.05     16.12 o 
  -4   2   7        9.80       22.36      7.21 o 
  -3   2   7       22.85       21.40      5.43 o 
  -2   2   7       34.63       16.97      8.02 o 
  -1   2   7      328.17      341.99     11.00 o 
   0   2   7    12007.76    12093.54    136.95 o 
   1   2   7       52.87       55.01      5.90 o 
   2   2   7     5227.97     5068.29     79.87 o 
   3   2   7      231.09      278.86     14.58 o 
   4   2   7      677.01      611.07     21.20 o 
   5   2   7        7.61        7.73      8.44 o 
   6   2   7        0.67        3.06     11.54 o 
  -8   3   7      388.73      373.17     34.74 o 
  -7   3   7       79.81       71.59     16.72 o 
  -6   3   7       11.57       17.33     13.03 o 
  -5   3   7     1340.90     1231.64     55.58 o 
  -4   3   7      618.39      593.08     18.04 o 
  -3   3   7     1582.34     1503.07     27.01 o 
  -2   3   7       13.52       12.73      5.16 o 
  -1   3   7     3267.63     3352.65     44.17 o 
   0   3   7        2.86        5.52      4.66 o 
   1   3   7       70.30       84.47      6.43 o 
   2   3   7      635.01      598.10     17.40 o 
   3   3   7      449.19      448.25     17.31 o 
   4   3   7     1554.22     1485.37     31.46 o 
   5   3   7      507.86      501.01     26.61 o 
   6   3   7        3.03        7.11     11.69 o 
  -8   4   7       53.57       39.63     16.76 o 
  -7   4   7      200.48      250.90     45.18 o 
  -6   4   7      143.70      157.24     30.63 o 
  -5   4   7      509.76      555.75     21.79 o 
  -4   4   7       52.13       48.90      7.86 o 
  -3   4   7       80.88      119.62      8.66 o 
  -2   4   7     2121.05     2100.85     33.84 o 
  -1   4   7     4499.43     4380.35     55.22 o 
   0   4   7        0.61        1.69      3.96 o 
   1   4   7     1139.92     1090.04     18.94 o 
   2   4   7       60.97       54.16      8.90 o 
   3   4   7      901.90      941.94     25.57 o 
   4   4   7      208.00      180.38     17.37 o 
   5   4   7      139.70      142.36     20.56 o 
   6   4   7      221.86      198.60     21.51 o 
  -8   5   7       20.05       30.27     24.85 o 
  -7   5   7       74.86       77.28     23.80 o 
  -6   5   7       18.61       29.47     13.82 o 
  -5   5   7        1.46       -2.78      7.29 o 
  -4   5   7       15.79       16.63      6.41 o 
  -3   5   7     2126.41     1948.00     35.18 o 
  -2   5   7     1753.45     1545.41     27.43 o 
  -1   5   7        9.98       14.02      4.48 o 
   0   5   7      538.46      481.97     12.04 o 
   1   5   7       88.97      108.00      7.52 o 
   2   5   7       14.16       18.03      6.35 o 
   3   5   7     2378.97     2369.42     40.00 o 
   4   5   7      112.25      124.01     11.77 o 
   5   5   7      696.79      699.33     33.11 o 
   6   5   7      113.88      114.71     21.00 o 
  -7   6   7      143.04      112.38     19.57 o 
  -6   6   7      411.03      459.85     25.31 o 
  -5   6   7        0.49       18.68      7.88 o 
  -4   6   7      506.78      520.55     20.74 o 
  -3   6   7      556.46      566.79     17.83 o 
  -2   6   7      272.58      273.31     16.08 o 
  -1   6   7       37.02       40.85      5.35 o 
   0   6   7     4437.62     4212.11     54.26 o 
   1   6   7      125.86      141.35      8.50 o 
   2   6   7       87.23       94.38      8.67 o 
   3   6   7      407.22      454.25     16.69 o 
   4   6   7       47.96       42.58     11.64 o 
   5   6   7      148.08      144.31     17.15 o 
   6   6   7      153.56      135.48     18.45 o 
  -7   7   7      211.58      212.84     24.42 o 
  -6   7   7      124.11      124.93     15.43 o 
  -5   7   7      368.52      341.89     23.98 o 
  -4   7   7     1888.73     1827.06     44.07 o 
  -3   7   7      118.72      115.50     10.49 o 
  -2   7   7     1402.23     1391.04     25.95 o 
  -1   7   7     1258.63     1268.19     19.87 o 
   0   7   7      329.93      339.82     11.88 o 
   1   7   7      766.05      768.03     16.87 o 
   2   7   7      333.88      340.68     14.40 o 
   3   7   7      682.32      650.37     25.17 o 
   4   7   7      655.03      635.91     30.00 o 
   5   7   7       20.00       34.55     12.99 o 
   6   7   7      183.85      175.12     27.22 o 
  -7   8   7      338.82      360.01     29.31 o 
  -6   8   7       13.49       23.07     11.83 o 
  -5   8   7      353.36      350.10     19.23 o 
  -4   8   7      507.38      515.90     27.76 o 
  -3   8   7      409.44      399.64     18.67 o 
  -2   8   7       47.24       54.95      7.38 o 
  -1   8   7      658.78      698.27     17.72 o 
   0   8   7     1243.44     1134.17     21.07 o 
   1   8   7      796.44      716.61     16.72 o 
   2   8   7      118.87      123.57      9.89 o 
   3   8   7      305.08      306.00     17.93 o 
   4   8   7      485.40      509.32     28.18 o 
   5   8   7       24.10       30.86     12.49 o 
   6   8   7       18.63       28.73     13.53 o 
  -7   9   7        0.22       18.89     15.98 o 
  -6   9   7       27.01       34.03     12.53 o 
  -5   9   7       97.74      109.23     12.82 o 
  -4   9   7      301.11      279.56     17.22 o 
  -3   9   7     3402.88     3137.30     57.85 o 
  -2   9   7        5.28        9.74      5.95 o 
  -1   9   7        8.20       20.72      6.54 o 
   0   9   7        2.08        7.90      5.15 o 
   1   9   7      464.10      435.66     13.77 o 
   2   9   7      183.06      205.64     12.05 o 
   3   9   7      249.71      276.25     17.30 o 
   4   9   7      956.73     1036.51     37.82 o 
   5   9   7      928.60      932.59     39.11 o 
  -7  10   7       89.15      102.71     18.80 o 
  -6  10   7      493.84      530.66     39.95 o 
  -5  10   7       75.05       95.91     12.34 o 
  -4  10   7       30.28       34.41     12.30 o 
  -3  10   7        5.66       18.40      8.79 o 
  -2  10   7      105.38      105.00     11.54 o 
  -1  10   7       96.90      105.04      9.76 o 
   0  10   7     1074.55      955.87     19.69 o 
   1  10   7     1420.78     1278.73     28.40 o 
   2  10   7     1595.50     1427.80     43.73 o 
   3  10   7       98.29      125.11     13.09 o 
   4  10   7        4.17       20.49     12.00 o 
   5  10   7      525.26      589.29     39.63 o 
  -7  11   7       58.24       55.12     15.99 o 
  -6  11   7       88.50       97.09     15.86 o 
  -5  11   7      190.70      193.12     16.37 o 
  -4  11   7     1537.13     1497.57     50.76 o 
  -3  11   7      469.85      479.53     21.51 o 
  -2  11   7     1079.46     1022.92     28.48 o 
  -1  11   7      268.71      241.37     16.09 o 
   0  11   7     4283.99     4098.63     69.82 o 
   1  11   7      139.80      150.94     13.08 o 
   2  11   7      164.29      163.19     21.16 o 
   3  11   7      181.27      189.94     16.04 o 
   4  11   7      522.92      563.22     33.26 o 
   5  11   7        5.66       33.63     14.59 o 
  -6  12   7       12.63       11.04     12.80 o 
  -5  12   7      362.05      392.16     21.61 o 
  -4  12   7      255.41      237.18     16.89 o 
  -3  12   7       11.61        3.50      9.01 o 
  -2  12   7      200.67      198.77     15.53 o 
  -1  12   7       98.54       90.56     12.02 o 
   0  12   7     1020.79     1018.55     25.59 o 
   1  12   7     3531.06     3276.03     69.40 o 
   2  12   7     1239.89     1125.47     46.86 o 
   3  12   7      470.47      464.22     23.33 o 
   4  12   7      381.25      399.23     29.88 o 
   5  12   7       74.53       87.37     17.91 o 
  -6  13   7        9.86       28.47     13.38 o 
  -5  13   7      240.76      235.45     18.16 o 
  -4  13   7        2.61        8.89      9.60 o 
  -3  13   7     1089.80     1063.79     31.16 o 
  -2  13   7     1137.33     1129.05     31.45 o 
  -1  13   7     2045.52     1959.62     42.99 o 
   0  13   7      186.70      204.44     15.48 o 
   1  13   7      393.67      388.01     20.38 o 
   2  13   7        2.54        8.79      9.50 o 
   3  13   7      210.88      243.47     18.49 o 
   4  13   7        1.70        1.75      9.97 o 
   5  13   7      554.37      506.72     31.20 o 
  -6  14   7      113.21      169.08     19.86 o 
  -5  14   7        7.39        5.38     13.98 o 
  -4  14   7      687.68      723.21     28.19 o 
  -3  14   7       11.18        8.96     10.10 o 
  -2  14   7     3031.70     2874.74     56.96 o 
  -1  14   7      524.80      513.97     24.33 o 
   0  14   7     1067.33     1008.29     30.07 o 
   1  14   7      958.93      911.95     29.87 o 
   2  14   7     1686.09     1672.84     49.24 o 
   3  14   7       26.40       34.18     11.13 o 
   4  14   7      445.74      424.14     24.51 o 
  -6  15   7       92.74       75.68     16.03 o 
  -5  15   7       11.27       28.86     15.00 o 
  -4  15   7      272.44      312.23     23.91 o 
  -3  15   7       42.80       55.57     15.09 o 
  -2  15   7      296.05      323.02     20.13 o 
  -1  15   7      333.50      336.90     31.27 o 
   0  15   7      927.33      923.37     29.69 o 
   1  15   7      183.04      186.18     16.23 o 
   2  15   7      403.45      407.65     22.72 o 
   3  15   7      585.74      582.71     27.38 o 
   4  15   7      124.59      154.71     17.16 o 
  -5  16   7      578.24      629.09     33.30 o 
  -4  16   7      401.74      388.34     31.28 o 
  -3  16   7      351.92      308.12     20.58 o 
  -2  16   7        0.09       -0.90      9.83 o 
  -1  16   7      443.75      439.73     22.93 o 
   0  16   7       21.24       11.59     10.82 o 
   1  16   7      807.68      865.50     36.06 o 
   2  16   7       88.83       82.45     13.67 o 
   3  16   7      137.15      169.07     17.03 o 
   4  16   7       26.04       34.65     13.44 o 
  -5  17   7       36.87       22.96     13.92 o 
  -4  17   7       28.13       38.29     14.63 o 
  -3  17   7     1906.71     1949.30     46.86 o 
  -2  17   7       56.81       59.40     13.03 o 
  -1  17   7      436.65      447.55     23.71 o 
   0  17   7      273.98      239.48     18.42 o 
   1  17   7      249.20      234.31     21.93 o 
   2  17   7        4.20       -4.25     10.64 o 
   3  17   7       59.09       60.63     13.91 o 
  -4  18   7      627.58      594.41     32.65 o 
  -3  18   7      318.19      299.26     21.73 o 
  -2  18   7      726.63      784.95     30.75 o 
  -1  18   7       17.64       30.83     11.49 o 
   0  18   7       57.68       50.01     15.34 o 
   1  18   7        9.46        8.96     13.23 o 
   2  18   7       84.28      116.08     15.93 o 
   3  18   7       69.74      107.73     15.95 o 
  -4  19   7       42.09       22.39     21.70 o 
  -3  19   7       11.29        5.37     13.30 o 
  -2  19   7      133.20      173.68     17.75 o 
  -1  19   7      152.38      166.29     17.56 o 
   0  19   7        5.40       18.10     14.39 o 
   1  19   7        0.03       -5.15     13.49 o 
   2  19   7      492.83      496.37     38.79 o 
  -3  20   7       49.52       61.65     16.24 o 
  -2  20   7      228.35      232.51     30.29 o 
  -1  20   7       24.91       38.53     13.24 o 
   0  20   7      155.48      155.22     20.56 o 
   1  20   7      275.74      292.91     25.84 o 
   2  20   7        5.81       28.81     16.85 o 
  -2  21   7      302.99      282.56     24.70 o 
  -1  21   7        8.85       11.93     13.16 o 
   0  21   7       13.38       33.07     16.35 o 
   1  21   7        2.00       -1.51     14.46 o 
  -6   0   8      233.53      231.05     25.94 o 
  -4   0   8     1036.33     1051.88     40.20 o 
  -2   0   8        6.40       12.55      6.47 o 
   0   0   8    16405.67    16885.88    267.14 o 
   2   0   8       33.10       32.46     19.65 o 
   4   0   8        0.97        1.80     11.82 o 
   6   0   8       14.81       37.48     19.10 o 
  -7   1   8        5.68        7.89     16.90 o 
  -6   1   8       52.57       77.37     16.78 o 
  -5   1   8     1399.70     1290.19     36.64 o 
  -4   1   8      981.66      916.88     42.67 o 
  -3   1   8       45.92       57.19      8.64 o 
  -2   1   8     1301.83     1188.54     44.53 o 
  -1   1   8      538.26      562.27     17.62 o 
   0   1   8      201.95      224.91     10.67 o 
   1   1   8      751.45      783.40     25.02 o 
   2   1   8      131.04      165.32     14.17 o 
   3   1   8     6490.24     6240.88    103.53 o 
   4   1   8     2263.37     2161.29     41.28 o 
   5   1   8      315.22      379.69     19.39 o 
   6   1   8       18.06       38.17     12.26 o 
  -7   2   8      146.09      116.75     24.41 o 
  -6   2   8        4.53       -6.47     11.66 o 
  -5   2   8        2.03       10.83     10.37 o 
  -4   2   8      195.68      183.50     14.29 o 
  -3   2   8       27.49       35.46      8.16 o 
  -2   2   8      122.00      100.39      8.56 o 
  -1   2   8     6299.04     6039.59     74.14 o 
   0   2   8       97.19      104.41      8.03 o 
   1   2   8     2060.58     1937.37     53.37 o 
   2   2   8      189.58      207.73     11.27 o 
   3   2   8      761.45      746.71     30.94 o 
   4   2   8      324.80      350.66     17.79 o 
   5   2   8        2.49       -0.57      9.90 o 
   6   2   8        5.57       21.81     13.14 o 
  -7   3   8       65.38       80.70     20.60 o 
  -6   3   8        3.08       -2.42     13.35 o 
  -5   3   8      799.27      825.40     31.79 o 
  -4   3   8     3206.94     3015.55     56.39 o 
  -3   3   8      732.94      716.71     18.99 o 
  -2   3   8      800.85      758.24     19.02 o 
  -1   3   8      326.32      308.71     15.10 o 
   0   3   8      196.46      207.27     10.25 o 
   1   3   8      359.88      406.05     12.62 o 
   2   3   8       96.55       82.37      8.41 o 
   3   3   8     1162.65     1083.38     26.46 o 
   4   3   8     1512.40     1478.81     32.42 o 
   5   3   8       12.77        4.05     10.02 o 
  -7   4   8       93.98      111.84     19.97 o 
  -6   4   8      668.97      692.50     36.74 o 
  -5   4   8       60.55       70.83     15.60 o 
  -4   4   8      440.93      457.32     20.31 o 
  -3   4   8      658.78      623.15     18.07 o 
  -2   4   8      431.61      416.89     15.35 o 
  -1   4   8      840.71      830.48     19.96 o 
   0   4   8     6039.36     5781.78     82.00 o 
   1   4   8     1630.34     1526.69     24.55 o 
   2   4   8      399.51      387.97     14.53 o 
   3   4   8     1550.83     1449.54     30.82 o 
   4   4   8       32.09       34.63      9.05 o 
   5   4   8        8.02       13.44     10.24 o 
  -7   5   8       59.19       70.09     28.53 o 
  -6   5   8        1.08        4.19     18.95 o 
  -5   5   8     1354.02     1322.02     39.02 o 
  -4   5   8     1733.05     1686.81     37.91 o 
  -3   5   8      383.16      413.94     15.23 o 
  -2   5   8       29.77       39.41      6.86 o 
  -1   5   8       83.29       71.47      7.90 o 
   0   5   8       43.98       52.74      5.99 o 
   1   5   8       64.44       72.85      7.43 o 
   2   5   8       26.65       19.44      6.50 o 
   3   5   8      124.20      129.11     13.93 o 
   4   5   8     1516.50     1476.28     36.06 o 
   5   5   8      381.28      374.81     23.69 o 
  -7   6   8      309.23      345.45     29.45 o 
  -6   6   8        9.40        0.14     13.23 o 
  -5   6   8      816.46      794.76     32.15 o 
  -4   6   8     1382.07     1330.70     33.09 o 
  -3   6   8      174.96      172.75     11.77 o 
  -2   6   8      270.96      281.48     14.69 o 
  -1   6   8     1615.49     1534.82     28.71 o 
   0   6   8       21.75       26.80      5.83 o 
   1   6   8      122.60      109.08      8.60 o 
   2   6   8      436.06      355.82     15.30 o 
   3   6   8       55.99       61.02     10.11 o 
   4   6   8       68.85       72.84     12.43 o 
   5   6   8      154.55      122.09     20.72 o 
  -7   7   8       51.94       55.22     20.35 o 
  -6   7   8       11.95      -18.29     12.48 o 
  -5   7   8      220.75      211.95     19.04 o 
  -4   7   8      429.27      443.94     20.83 o 
  -3   7   8     1282.02     1241.88     47.59 o 
  -2   7   8      627.32      628.60     18.33 o 
  -1   7   8      119.20      132.89      9.54 o 
   0   7   8       46.30       49.34      6.04 o 
   1   7   8      194.16      181.45     16.25 o 
   2   7   8       24.04       23.81      7.12 o 
   3   7   8      434.06      451.43     22.90 o 
   4   7   8      212.42      221.70     20.18 o 
   5   7   8      402.68      425.63     31.62 o 
  -7   8   8      102.89      118.13     22.88 o 
  -6   8   8      639.55      673.42     38.27 o 
  -5   8   8        0.12        3.45      9.18 o 
  -4   8   8       91.97       79.76     11.35 o 
  -3   8   8      329.87      300.31     17.67 o 
  -2   8   8        5.11        2.77      6.47 o 
  -1   8   8      591.04      586.63     17.93 o 
   0   8   8     1005.30      965.06     22.11 o 
   1   8   8      184.68      196.38     13.13 o 
   2   8   8       26.51       31.90      7.37 o 
   3   8   8       31.89       38.55     10.45 o 
   4   8   8       28.42       22.02     13.52 o 
   5   8   8      469.23      447.69     29.42 o 
  -7   9   8        1.09       28.04     16.15 o 
  -6   9   8      137.52      165.26     22.17 o 
  -5   9   8      105.15      126.84     14.10 o 
  -4   9   8     2160.80     1993.28     44.18 o 
  -3   9   8      202.57      192.32     15.25 o 
  -2   9   8       69.50       76.94     11.36 o 
  -1   9   8     1974.71     1964.34     34.55 o 
   0   9   8       76.89       75.24      8.56 o 
   1   9   8      391.13      416.23     18.54 o 
   2   9   8      350.46      339.49     17.63 o 
   3   9   8       11.12        9.43      8.97 o 
   4   9   8     1059.65     1005.20     39.84 o 
   5   9   8        0.34       14.57     12.72 o 
  -6  10   8       65.82       78.97     15.75 o 
  -5  10   8      133.26      136.59     14.78 o 
  -4  10   8       35.75       21.25     10.32 o 
  -3  10   8       55.15       73.09     11.66 o 
  -2  10   8     1254.29     1103.05     50.78 o 
  -1  10   8      757.99      789.29     22.59 o 
   0  10   8      942.83      874.19     21.88 o 
   1  10   8     1169.53     1140.58     25.49 o 
   2  10   8       14.09        6.61      8.65 o 
   3  10   8        9.02       11.55      9.56 o 
   4  10   8      360.52      375.08     26.88 o 
   5  10   8      172.79      167.67     23.29 o 
  -6  11   8       18.43       38.18     12.59 o 
  -5  11   8      139.92      159.89     15.97 o 
  -4  11   8       31.08       21.07     10.66 o 
  -3  11   8     1279.34     1251.04     33.67 o 
  -2  11   8      245.22      237.80     19.56 o 
  -1  11   8      251.16      220.92     16.47 o 
   0  11   8        5.28       12.99      6.90 o 
   1  11   8       23.27       30.67      8.57 o 
   2  11   8      709.06      668.69     26.30 o 
   3  11   8     3299.50     3078.22     65.56 o 
   4  11   8        7.80        6.51     11.92 o 
  -6  12   8        1.59       -3.15     12.55 o 
  -5  12   8      327.75      344.13     21.53 o 
  -4  12   8        6.27        4.17     10.13 o 
  -3  12   8       65.08      104.84     13.42 o 
  -2  12   8       18.57       22.02     10.09 o 
  -1  12   8      770.68      783.11     27.09 o 
   0  12   8     1878.25     1778.47     51.72 o 
   1  12   8     2369.96     2152.15     54.63 o 
   2  12   8      780.16      749.07     28.98 o 
   3  12   8        2.88        1.72     10.26 o 
   4  12   8       10.27       33.03     15.53 o 
  -6  13   8      121.86      128.65     18.80 o 
  -5  13   8       98.05      104.76     17.63 o 
  -4  13   8     1392.80     1391.67     48.48 o 
  -3  13   8      106.41      110.78     13.63 o 
  -2  13   8      630.28      662.26     32.26 o 
  -1  13   8      629.28      628.12     25.63 o 
   0  13   8      596.30      558.31     28.89 o 
   1  13   8      637.41      648.11     31.22 o 
   2  13   8     1273.98     1193.08     34.64 o 
   3  13   8        4.29       17.00     11.45 o 
   4  13   8      394.68      435.67     28.94 o 
  -5  14   8       50.73       62.03     16.76 o 
  -4  14   8        0.49       19.20     11.14 o 
  -3  14   8      463.29      465.22     29.59 o 
  -2  14   8       81.52       84.69     13.58 o 
  -1  14   8     1741.90     1681.58     58.51 o 
   0  14   8     1104.88     1061.76     38.44 o 
   1  14   8      694.56      792.17     41.91 o 
   2  14   8       19.71       36.04     11.56 o 
   3  14   8      422.75      429.38     24.42 o 
   4  14   8       32.85       46.20     14.77 o 
  -5  15   8       38.64       57.22     15.11 o 
  -4  15   8      498.38      450.44     24.79 o 
  -3  15   8     1068.20     1058.75     40.23 o 
  -2  15   8      224.85      200.71     17.86 o 
  -1  15   8       52.91       73.78     13.07 o 
   0  15   8      213.09      191.64     20.35 o 
   1  15   8       13.42       17.87     13.27 o 
   2  15   8        6.79       20.86     14.56 o 
   3  15   8      680.24      738.15     31.25 o 
  -5  16   8      173.70      178.83     20.35 o 
  -4  16   8       62.85       52.43     13.49 o 
  -3  16   8      633.04      636.70     31.65 o 
  -2  16   8     1010.92     1047.82     34.86 o 
  -1  16   8      167.64      183.80     17.09 o 
   0  16   8      155.01      178.76     20.19 o 
   1  16   8      161.75      122.10     18.59 o 
   2  16   8      371.58      396.72     27.77 o 
   3  16   8        4.81       -1.48     12.28 o 
  -4  17   8      471.06      524.93     31.88 o 
  -3  17   8      154.08      147.20     16.69 o 
  -2  17   8       58.67       60.94     14.05 o 
  -1  17   8        0.06        1.89     11.00 o 
   0  17   8        5.85       19.73     14.28 o 
   1  17   8      116.47       89.81     17.79 o 
   2  17   8      273.25      327.41     26.59 o 
  -4  18   8      224.66      212.44     22.53 o 
  -3  18   8       23.39       30.70     13.20 o 
  -2  18   8      152.90      130.33     16.71 o 
  -1  18   8       20.71       16.10     12.39 o 
   0  18   8        8.37       18.96     14.28 o 
   1  18   8       87.44       88.90     18.15 o 
   2  18   8        8.73        1.79     15.38 o 
  -3  19   8      251.55      272.38     23.80 o 
  -2  19   8        0.28       11.46     12.97 o 
  -1  19   8       12.63       33.97     13.18 o 
   0  19   8        1.73        2.74     14.75 o 
   1  19   8       24.27       19.03     15.65 o 
  -2  20   8       57.26       85.94     16.15 o 
  -1  20   8      137.37      141.75     21.41 o 
   0  20   8       17.26       14.35     16.15 o 
  -7   0   9        1.33       32.95     25.74 o 
  -5   0   9       56.09       52.48     21.36 o 
  -3   0   9      223.05      242.82     23.21 o 
  -1   0   9     8628.96     8249.00    340.14 o 
   1   0   9     4261.22     4152.55     79.57 o 
   3   0   9      108.63      119.36     17.98 o 
   5   0   9       14.29       29.46     21.99 o 
  -7   1   9        4.02       16.24     18.19 o 
  -6   1   9       13.00       15.06     20.30 o 
  -5   1   9      398.29      411.39     22.45 o 
  -4   1   9      188.33      213.75     14.49 o 
  -3   1   9      132.79      124.55     11.62 o 
  -2   1   9      247.81      236.28     14.26 o 
  -1   1   9      163.54      170.18     11.27 o 
   0   1   9     1637.38     1547.64     27.39 o 
   1   1   9     1815.00     1767.79     32.77 o 
   2   1   9     1900.83     1799.29     37.96 o 
   3   1   9      889.42      901.89     28.44 o 
   4   1   9     1330.19     1280.07     33.25 o 
   5   1   9        4.15       24.45     11.00 o 
  -7   2   9       44.54       59.07     27.03 o 
  -6   2   9       76.00       53.71     19.37 o 
  -5   2   9       11.46        5.96     11.70 o 
  -4   2   9       87.09       92.09     11.38 o 
  -3   2   9      702.44      692.86     23.56 o 
  -2   2   9      373.68      385.04     17.47 o 
  -1   2   9      208.40      228.70     12.51 o 
   0   2   9     2228.44     2195.38     44.70 o 
   1   2   9      667.79      712.46     20.49 o 
   2   2   9        3.63        3.74      7.57 o 
   3   2   9      353.06      366.79     18.01 o 
   4   2   9        5.68        6.07      8.78 o 
   5   2   9       35.02       31.71     11.42 o 
  -7   3   9        2.82        9.68     15.20 o 
  -6   3   9      172.86      208.02     27.55 o 
  -5   3   9      617.77      716.19     31.64 o 
  -4   3   9     2223.54     2098.28     41.30 o 
  -3   3   9       32.55       36.75      8.92 o 
  -2   3   9      477.22      467.88     20.42 o 
  -1   3   9      566.35      598.21     21.59 o 
   0   3   9        1.15       -1.80      5.81 o 
   1   3   9      773.41      778.18     21.29 o 
   2   3   9     1234.81     1198.39     27.34 o 
   3   3   9      668.46      702.60     23.25 o 
   4   3   9      205.90      222.53     15.33 o 
   5   3   9      346.72      307.60     20.88 o 
  -7   4   9      117.31      161.47     46.33 o 
  -6   4   9       33.73       16.89     24.41 o 
  -5   4   9      203.98      201.85     19.19 o 
  -4   4   9      217.65      250.20     25.26 o 
  -3   4   9      558.55      579.40     23.03 o 
  -2   4   9       13.85       20.75      6.95 o 
  -1   4   9     2022.02     1907.56     35.66 o 
   0   4   9      108.16      124.29     12.83 o 
   1   4   9      121.70      125.58     10.19 o 
   2   4   9        0.02        9.72      8.16 o 
   3   4   9       24.49       22.25      8.57 o 
   4   4   9       70.51       68.49     12.22 o 
   5   4   9      167.84      170.61     16.56 o 
  -7   5   9       16.95       12.07     16.71 o 
  -6   5   9      296.33      308.76     27.29 o 
  -5   5   9     1095.32     1074.58     48.00 o 
  -4   5   9      362.90      345.40     22.92 o 
  -3   5   9      927.83      887.44     24.48 o 
  -2   5   9        0.55        4.72      7.08 o 
  -1   5   9      510.63      490.36     17.30 o 
   0   5   9      325.01      337.67     14.66 o 
   1   5   9      256.43      253.67     12.58 o 
   2   5   9      118.21      141.48     11.56 o 
   3   5   9     1195.55     1172.51     41.99 o 
   4   5   9      791.24      770.18     28.97 o 
   5   5   9        5.28        9.85     12.34 o 
  -7   6   9      138.49      174.02     23.36 o 
  -6   6   9      517.76      533.53     35.18 o 
  -5   6   9      189.72      214.59     20.01 o 
  -4   6   9      136.21      155.75     17.46 o 
  -3   6   9       80.51      101.76     10.79 o 
  -2   6   9      266.91      257.26     13.30 o 
  -1   6   9      332.98      375.09     24.40 o 
   0   6   9      557.64      542.82     18.21 o 
   1   6   9        8.82       10.23      6.13 o 
   2   6   9      334.67      321.45     20.07 o 
   3   6   9       22.20       14.07      9.78 o 
   4   6   9       67.18       73.58     12.69 o 
   5   6   9       21.77       52.46     14.47 o 
  -6   7   9      189.13      228.86     21.78 o 
  -5   7   9      354.21      422.98     41.09 o 
  -4   7   9     1781.16     1747.37     46.64 o 
  -3   7   9        2.67        1.60      8.25 o 
  -2   7   9        4.76       -9.15      8.05 o 
  -1   7   9      922.70      873.37     24.73 o 
   0   7   9      147.66      176.02     11.66 o 
   1   7   9      187.55      203.37     11.52 o 
   2   7   9      136.50      137.12     10.50 o 
   3   7   9       67.09       66.67     14.66 o 
   4   7   9      518.93      568.35     43.17 o 
  -6   8   9       55.20       68.27     16.03 o 
  -5   8   9       23.25       48.83     14.02 o 
  -4   8   9       10.25       -0.88     11.33 o 
  -3   8   9      153.51      141.44     14.11 o 
  -2   8   9      544.94      509.45     23.10 o 
  -1   8   9     1267.57     1164.80     25.66 o 
   0   8   9       32.50       38.07      9.01 o 
   1   8   9      234.02      251.90     15.56 o 
   2   8   9       98.64      108.49     13.94 o 
   3   8   9       33.65       52.17     11.79 o 
   4   8   9      170.42      182.42     19.83 o 
  -6   9   9       42.58       45.11     15.98 o 
  -5   9   9      563.30      642.37     31.87 o 
  -4   9   9       59.74       74.34     12.86 o 
  -3   9   9     1275.09     1169.83     32.90 o 
  -2   9   9     1368.30     1282.42     56.93 o 
  -1   9   9      156.54      179.14     12.05 o 
   0   9   9       14.98       20.65      8.47 o 
   1   9   9       55.16       71.98     10.43 o 
   2   9   9        2.22       -3.92      7.87 o 
   3   9   9     1084.15     1121.21     40.42 o 
   4   9   9      100.62      106.85     17.91 o 
  -6  10   9      109.49      111.07     17.62 o 
  -5  10   9      149.10      170.05     21.70 o 
  -4  10   9        2.46        2.48     10.22 o 
  -3  10   9       45.19       50.02     14.17 o 
  -2  10   9      868.82      891.25     29.29 o 
  -1  10   9      391.57      433.00     19.11 o 
   0  10   9     2156.24     2135.56     42.28 o 
   1  10   9      538.31      499.17     21.07 o 
   2  10   9       43.59       55.07     10.44 o 
   3  10   9       36.76       51.73     15.76 o 
   4  10   9       55.18       75.13     15.99 o 
  -6  11   9      283.04      300.86     24.65 o 
  -5  11   9      125.62      145.86     18.25 o 
  -4  11   9       14.28       15.06     12.09 o 
  -3  11   9      205.09      190.89     16.60 o 
  -2  11   9        5.28       16.79     10.51 o 
  -1  11   9      135.45      132.96     14.57 o 
   0  11   9      272.78      313.08     23.64 o 
   1  11   9      518.99      543.52     25.34 o 
   2  11   9     2593.81     2507.83     61.65 o 
   3  11   9       28.53       52.56     19.99 o 
   4  11   9      248.42      299.05     24.91 o 
  -5  12   9       12.00       28.47     12.67 o 
  -4  12   9      245.42      237.10     21.95 o 
  -3  12   9      238.33      271.75     19.74 o 
  -2  12   9      310.98      293.98     19.90 o 
  -1  12   9      741.00      714.34     27.71 o 
   0  12   9       28.27       21.78     13.65 o 
   1  12   9     1591.11     1482.95     50.75 o 
   2  12   9       25.45       37.94     15.15 o 
   3  12   9       47.01       59.18     14.81 o 
  -5  13   9        5.16       21.12     12.34 o 
  -4  13   9       60.01       64.66     14.50 o 
  -3  13   9      727.36      794.70     30.80 o 
  -2  13   9       18.80       22.41     11.36 o 
  -1  13   9       67.79       70.71     13.70 o 
   0  13   9      212.62      194.62     20.41 o 
   1  13   9     1022.02     1073.94     44.30 o 
   2  13   9       16.02       35.45     14.67 o 
   3  13   9      862.23      973.52     34.61 o 
  -5  14   9        2.65        8.37     15.28 o 
  -4  14   9       18.48       27.43     12.55 o 
  -3  14   9       20.19       31.61     12.47 o 
  -2  14   9     1149.75     1132.99     35.36 o 
  -1  14   9      555.54      591.40     26.88 o 
   0  14   9      120.28       92.12     17.53 o 
   1  14   9      167.49      216.59     21.66 o 
   2  14   9       68.59       50.45     16.72 o 
   3  14   9      319.12      301.27     34.06 o 
  -4  15   9       65.63       79.53     14.88 o 
  -3  15   9       43.58       56.49     13.40 o 
  -2  15   9       91.26      100.54     18.96 o 
  -1  15   9      363.83      363.87     22.48 o 
   0  15   9      125.47       99.11     17.91 o 
   1  15   9      224.55      213.64     22.32 o 
   2  15   9      877.61      809.62     38.04 o 
  -4  16   9       24.24       21.51     12.49 o 
  -3  16   9      976.02      894.82     44.80 o 
  -2  16   9      131.39      127.84     17.02 o 
  -1  16   9        7.31       24.41     14.30 o 
   0  16   9      149.25      165.48     20.48 o 
   1  16   9      381.46      310.87     35.39 o 
   2  16   9        3.44       -5.32     14.70 o 
  -3  17   9      450.55      417.58     26.07 o 
  -2  17   9      139.76      112.89     16.23 o 
  -1  17   9       34.90       47.59     16.52 o 
   0  17   9       88.08       61.49     22.00 o 
   1  17   9       39.14       63.24     17.60 o 
  -2  18   9      534.13      588.66     29.56 o 
  -1  18   9      103.00      137.68     20.75 o 
   0  18   9        1.63       -1.82     15.12 o 
  -6   0  10        6.66       14.93     24.71 o 
  -4   0  10      367.40      381.34     31.46 o 
  -2   0  10      885.25      872.42     37.19 o 
   0   0  10     3409.80     3410.22     80.97 o 
   2   0  10     2089.42     2131.70     62.01 o 
   4   0  10       67.90       90.47     18.62 o 
  -6   1  10        5.30       -2.96     21.62 o 
  -5   1  10      595.24      584.28     33.44 o 
  -4   1  10      452.71      471.29     21.25 o 
  -3   1  10      135.24      172.97     13.82 o 
  -2   1  10      333.66      354.54     17.75 o 
  -1   1  10      198.53      208.36     14.28 o 
   0   1  10      184.71      202.81     12.54 o 
   1   1  10      236.37      263.24     20.62 o 
   2   1  10      456.97      440.39     21.07 o 
   3   1  10      392.50      375.76     20.62 o 
   4   1  10       63.21       58.70     12.06 o 
  -6   2  10        1.35        1.71     15.14 o 
  -5   2  10       18.27       42.70     14.04 o 
  -4   2  10      145.15      124.12     12.76 o 
  -3   2  10      362.82      391.02     19.13 o 
  -2   2  10      200.65      197.54     14.30 o 
  -1   2  10     3578.23     3403.85     69.50 o 
   0   2  10      445.62      460.40     17.58 o 
   1   2  10     1232.64     1142.40     28.87 o 
   2   2  10       39.69       42.65     10.01 o 
   3   2  10      129.51      136.92     14.09 o 
   4   2  10      285.36      322.24     20.21 o 
  -6   3  10       63.92       50.91     23.28 o 
  -5   3  10      726.92      741.58     55.88 o 
  -4   3  10       79.09       69.87     12.53 o 
  -3   3  10      442.55      453.34     20.41 o 
  -2   3  10      829.23      838.42     25.80 o 
  -1   3  10      521.28      566.80     29.20 o 
   0   3  10       53.20       66.22      9.24 o 
   1   3  10      945.06     1001.15     25.12 o 
   2   3  10      493.41      501.14     22.10 o 
   3   3  10      586.46      620.29     25.29 o 
   4   3  10      336.66      368.63     24.09 o 
  -6   4  10       17.76       24.19     22.69 o 
  -5   4  10       14.62       20.53     13.51 o 
  -4   4  10      435.04      416.03     25.93 o 
  -3   4  10        1.45        1.63      9.63 o 
  -2   4  10      455.06      462.64     28.43 o 
  -1   4  10      533.49      526.15     28.10 o 
   0   4  10     3144.01     3058.25     58.15 o 
   1   4  10      300.12      310.85     16.90 o 
   2   4  10       14.08       15.00      9.44 o 
   3   4  10       63.53       81.29     13.36 o 
   4   4  10        9.13       22.20     11.65 o 
  -6   5  10      568.99      600.84     59.20 o 
  -5   5  10      558.55      554.41     35.08 o 
  -4   5  10      893.57      902.78     54.80 o 
  -3   5  10      307.28      313.91     21.74 o 
  -2   5  10      127.36      150.09     13.09 o 
  -1   5  10      140.77      136.14     11.00 o 
   0   5  10      594.10      577.96     34.23 o 
   1   5  10      545.06      601.81     28.40 o 
   2   5  10      429.99      448.59     23.25 o 
   3   5  10      249.47      296.12     22.27 o 
   4   5  10      325.23      367.02     21.95 o 
  -6   6  10       71.97      114.66     17.40 o 
  -5   6  10       92.26      116.43     17.51 o 
  -4   6  10       44.43       54.44     14.13 o 
  -3   6  10      949.93     1022.92     32.07 o 
  -2   6  10      491.20      483.39     27.13 o 
  -1   6  10     1025.25     1029.76     25.43 o 
   0   6  10      116.80      133.29     12.42 o 
   1   6  10     1017.59     1028.77     33.35 o 
   2   6  10        4.81       12.01      8.18 o 
   3   6  10       35.32       60.33     12.04 o 
   4   6  10       24.06       29.62     12.30 o 
  -6   7  10        1.22        3.64     13.54 o 
  -5   7  10      976.50      955.53     38.75 o 
  -4   7  10      508.39      509.64     28.85 o 
  -3   7  10       95.18       63.08     14.13 o 
  -2   7  10       54.60       70.38     11.81 o 
  -1   7  10       45.37       44.86      8.76 o 
   0   7  10      127.83      114.19     12.29 o 
   1   7  10       49.16       40.25      9.92 o 
   2   7  10        6.44       15.78     10.78 o 
   3   7  10     1451.28     1459.16     40.29 o 
   4   7  10       91.25      115.93     15.13 o 
  -6   8  10       50.71       29.49     15.02 o 
  -5   8  10       21.55       28.10     14.72 o 
  -4   8  10      301.21      294.60     23.29 o 
  -3   8  10       25.72       28.68     14.49 o 
  -2   8  10     1194.05     1077.04     43.51 o 
  -1   8  10       93.48      116.81     12.10 o 
   0   8  10     1710.34     1641.02     36.53 o 
   1   8  10       41.75       51.59     10.06 o 
   2   8  10        8.20       33.89     13.19 o 
   3   8  10       25.07       29.31     12.39 o 
  -6   9  10      309.11      310.89     25.77 o 
  -5   9  10      237.45      228.42     22.08 o 
  -4   9  10      292.19      295.30     23.71 o 
  -3   9  10      179.13      205.44     19.81 o 
  -2   9  10       63.22       84.61     13.55 o 
  -1   9  10       79.49       87.68     10.53 o 
   0   9  10       45.44       39.89     10.90 o 
   1   9  10      921.81      902.19     28.08 o 
   2   9  10      956.65      998.87     58.11 o 
   3   9  10      214.56      207.61     17.61 o 
  -5  10  10       34.36       32.18     14.96 o 
  -4  10  10       33.13       47.47     15.39 o 
  -3  10  10      796.62      792.14     39.78 o 
  -2  10  10      100.97      108.36     17.99 o 
  -1  10  10     1592.37     1494.01     40.40 o 
   0  10  10        6.06       15.58      9.42 o 
   1  10  10       36.65       41.40     12.33 o 
   2  10  10       42.50       33.37     15.11 o 
   3  10  10      114.14      153.21     23.12 o 
  -5  11  10       62.33       58.77     16.31 o 
  -4  11  10      411.67      401.64     27.25 o 
  -3  11  10       67.65       57.94     13.44 o 
  -2  11  10      306.76      299.29     20.72 o 
  -1  11  10      273.17      260.70     30.76 o 
   0  11  10      226.75      222.83     16.10 o 
   1  11  10      402.52      412.79     24.08 o 
   2  11  10        0.64       13.26     13.16 o 
   3  11  10      509.63      520.76     53.82 o 
  -5  12  10       38.58       63.37     17.54 o 
  -4  12  10      108.43      139.96     19.09 o 
  -3  12  10      267.07      262.94     20.45 o 
  -2  12  10     1043.91     1043.48     34.26 o 
  -1  12  10      448.31      431.64     28.07 o 
   0  12  10       68.13       93.81     17.29 o 
   1  12  10      415.80      403.19     28.22 o 
   2  12  10      127.07      141.18     19.25 o 
  -4  13  10       59.17       79.19     14.81 o 
  -3  13  10      131.68      137.60     16.99 o 
  -2  13  10       52.10       92.02     16.74 o 
  -1  13  10       52.27       60.10     16.43 o 
   0  13  10      672.72      626.01     33.65 o 
   1  13  10       86.02       83.62     23.94 o 
   2  13  10      665.66      647.78     35.35 o 
  -4  14  10      206.48      191.16     19.27 o 
  -3  14  10      184.27      189.15     18.58 o 
  -2  14  10      553.67      569.89     28.20 o 
  -1  14  10       39.46       43.65     16.18 o 
   0  14  10       70.56       66.30     16.97 o 
   1  14  10        0.70       -6.09     15.65 o 
   2  14  10       12.78      -17.30     14.71 o 
  -3  15  10      145.93      156.59     17.55 o 
  -2  15  10       76.55       89.64     15.95 o 
  -1  15  10      147.19      163.94     20.86 o 
   0  15  10       97.69      120.99     20.16 o 
   1  15  10      320.01      318.65     27.36 o 
  -2  16  10       85.91      101.77     16.56 o 
  -1  16  10      393.11      478.27     31.96 o 
   0  16  10        0.86        2.88     15.59 o 
  -5   0  11      108.94      104.60     26.82 o 
  -3   0  11      461.96      549.53     32.88 o 
  -1   0  11      159.87      153.78     19.49 o 
   1   0  11      846.04      925.64     52.40 o 
   3   0  11      256.17      255.23     26.19 o 
  -6   1  11      116.22      113.50     27.34 o 
  -5   1  11      405.03      446.26     28.15 o 
  -4   1  11      535.62      554.75     23.82 o 
  -3   1  11        2.48        9.03      9.38 o 
  -2   1  11       28.99       29.08      9.58 o 
  -1   1  11      464.89      465.05     25.77 o 
   0   1  11       41.57       46.21     11.50 o 
   1   1  11      293.47      285.47     19.38 o 
   2   1  11      121.47      141.31     16.42 o 
   3   1  11      123.37      135.27     14.68 o 
  -6   2  11       22.95      -17.78     21.64 o 
  -5   2  11       12.39        6.12     14.13 o 
  -4   2  11      302.19      282.65     20.33 o 
  -3   2  11      574.45      584.28     23.98 o 
  -2   2  11      451.43      490.59     24.67 o 
  -1   2  11     1166.44     1177.72     30.03 o 
   0   2  11        9.54       19.56     10.05 o 
   1   2  11        3.75       20.65     11.85 o 
   2   2  11      850.79      863.87     38.49 o 
   3   2  11      211.12      262.12     18.57 o 
  -6   3  11       71.90       64.84     19.47 o 
  -5   3  11       87.57       99.94     17.60 o 
  -4   3  11      153.97      201.55     17.86 o 
  -3   3  11        0.89        7.33      9.31 o 
  -2   3  11       16.78       17.44      9.22 o 
  -1   3  11        7.29       13.52      9.25 o 
   0   3  11      415.84      437.22     23.00 o 
   1   3  11      548.14      526.12     25.50 o 
   2   3  11      978.14     1047.65     40.05 o 
   3   3  11      142.00      171.12     18.33 o 
  -5   4  11       59.78       67.17     19.17 o 
  -4   4  11        8.65       25.83     11.61 o 
  -3   4  11     1003.67     1048.09     34.62 o 
  -2   4  11      831.47      863.88     27.76 o 
  -1   4  11     1111.67     1070.00     29.34 o 
   0   4  11       20.40       37.51     11.09 o 
   1   4  11        2.42        2.20     10.47 o 
   2   4  11       18.56       36.88     11.63 o 
   3   4  11       94.38       84.90     13.85 o 
  -5   5  11      348.64      372.62     26.93 o 
  -4   5  11       52.61       87.75     16.61 o 
  -3   5  11      343.07      384.31     25.71 o 
  -2   5  11        0.38       -0.69      9.28 o 
  -1   5  11       74.49       99.80     11.87 o 
   0   5  11        4.26       17.51      9.24 o 
   1   5  11      417.87      520.89     25.64 o 
   2   5  11      330.92      373.21     23.18 o 
   3   5  11     1086.00     1134.14     48.90 o 
  -5   6  11      168.28      142.06     19.89 o 
  -4   6  11      757.85      713.10     34.52 o 
  -3   6  11       10.72        2.64     14.01 o 
  -2   6  11      604.04      561.83     36.62 o 
  -1   6  11      358.54      378.11     19.57 o 
   0   6  11      540.15      576.89     23.63 o 
   1   6  11        0.29       22.21     11.07 o 
   2   6  11       26.25       48.28     11.99 o 
   3   6  11        1.89       13.56     13.48 o 
  -5   7  11       84.70      120.76     19.54 o 
  -4   7  11       13.30        0.58     16.07 o 
  -3   7  11       46.94       49.47     12.14 o 
  -2   7  11       12.98       31.71     11.62 o 
  -1   7  11       11.74       11.40     10.63 o 
   0   7  11      198.37      193.46     15.49 o 
   1   7  11      559.61      579.75     27.03 o 
   2   7  11     2360.60     2210.20     59.29 o 
   3   7  11       80.98       90.34     30.39 o 
  -5   8  11      235.79      230.08     29.13 o 
  -4   8  11      109.70      162.25     44.29 o 
  -3   8  11      986.89      993.90     59.96 o 
  -2   8  11       13.05       15.23     11.30 o 
  -1   8  11     1160.68     1133.16     31.11 o 
   0   8  11        0.63       21.43     10.14 o 
   1   8  11        4.16        9.61      9.71 o 
   2   8  11       25.25       34.67     17.24 o 
  -5   9  11       66.47      111.56     18.47 o 
  -4   9  11      110.09      119.53     27.27 o 
  -3   9  11       17.64       33.20     14.24 o 
  -2   9  11      209.54      251.54     19.41 o 
  -1   9  11      296.59      286.33     32.29 o 
   0   9  11      817.63      817.47     33.73 o 
   1   9  11      427.27      450.87     25.31 o 
   2   9  11        0.67       13.26     13.79 o 
  -4  10  11      137.97      164.56     20.43 o 
  -3  10  11       70.41       83.57     17.00 o 
  -2  10  11      538.18      562.12     30.73 o 
  -1  10  11        5.75       19.74     11.75 o 
   0  10  11        2.09       12.64     11.62 o 
   1  10  11       23.69       49.42     13.10 o 
   2  10  11       64.42       88.88     17.69 o 
  -4  11  11      127.24      124.51     19.94 o 
  -3  11  11       38.22       62.60     16.60 o 
  -2  11  11        1.29       -2.76     11.37 o 
  -1  11  11      147.65      146.22     19.33 o 
   0  11  11      176.74      162.64     17.14 o 
   1  11  11      281.92      286.88     26.27 o 
  -3  12  11      223.50      269.48     23.57 o 
  -2  12  11      446.15      459.09     27.22 o 
  -1  12  11        3.22        1.09     13.33 o 
   0  12  11       86.98      103.35     18.94 o 
   1  12  11       91.00      121.22     20.58 o 
  -3  13  11      170.05      201.63     22.67 o 
  -2  13  11       36.95       24.24     15.53 o 
  -1  13  11      716.76      713.03     36.58 o 
   0  13  11       45.56       60.34     17.86 o 
  -2  14  11      122.92       97.65     19.75 o 
  -1  14  11      353.52      364.93     28.92 o 
  -4   0  12        9.57       34.61     16.45 o 
  -2   0  12      629.65      636.40     42.81 o 
   0   0  12        5.97       22.82     17.88 o 
   2   0  12       35.80       77.92     27.80 o 
  -5   1  12      251.29      257.54     25.29 o 
  -4   1  12      223.77      244.35     20.43 o 
  -3   1  12      791.10      805.25     28.98 o 
  -2   1  12     1114.39     1166.62     33.26 o 
  -1   1  12       18.01       28.11     10.43 o 
   0   1  12       11.82       36.27     13.60 o 
   1   1  12      224.54      318.81     31.24 o 
   2   1  12      188.31      230.19     22.32 o 
  -5   2  12       11.74       14.31     14.83 o 
  -4   2  12       31.41       54.95     18.03 o 
  -3   2  12      774.69      746.97     30.58 o 
  -2   2  12       73.38       78.69     12.53 o 
  -1   2  12      462.64      448.01     22.06 o 
   0   2  12       82.25      124.17     17.06 o 
   1   2  12      173.07      193.51     19.83 o 
   2   2  12        2.63       34.34     14.77 o 
  -5   3  12      134.61      161.68     22.82 o 
  -4   3  12      161.21      177.80     18.01 o 
  -3   3  12      125.77      110.74     15.54 o 
  -2   3  12       18.82       21.33     10.82 o 
  -1   3  12       62.13       64.38     12.97 o 
   0   3  12       37.92       43.51     16.87 o 
   1   3  12      399.79      417.82     27.35 o 
   2   3  12      143.48      219.29     19.18 o 
  -4   4  12       52.28       60.47     13.91 o 
  -3   4  12        0.24        5.65     16.58 o 
  -2   4  12      379.05      373.00     20.85 o 
  -1   4  12       99.06      112.34     14.58 o 
   0   4  12      153.79      202.60     26.82 o 
   1   4  12      165.99      191.44     20.39 o 
   2   4  12      713.49      726.67     31.74 o 
  -4   5  12       14.30       27.99     15.16 o 
  -3   5  12       27.94        6.80     13.22 o 
  -2   5  12     1152.91     1179.01     38.07 o 
  -1   5  12        7.63       28.73     11.96 o 
   0   5  12      589.73      605.14     36.04 o 
   1   5  12      551.60      596.94     32.39 o 
  -4   6  12       45.37       59.82     17.36 o 
  -3   6  12      444.55      453.16     26.10 o 
  -2   6  12      384.07      424.80     24.83 o 
  -1   6  12       28.53       48.16     12.67 o 
   0   6  12        2.80       22.10     11.79 o 
   1   6  12      112.69      145.65     16.25 o 
  -4   7  12       23.32       22.48     15.61 o 
  -3   7  12       82.07      114.29     15.83 o 
  -2   7  12      399.63      433.69     25.00 o 
  -1   7  12      196.21      242.09     22.41 o 
   0   7  12      378.56      389.35     23.38 o 
   1   7  12      919.30      925.81     34.88 o 
  -3   8  12       92.07       98.84     26.75 o 
  -2   8  12      440.40      452.97     26.04 o 
  -1   8  12      512.91      577.56     36.26 o 
   0   8  12       10.90       12.36     11.70 o 
   1   8  12       84.14      107.79     16.73 o 
  -3   9  12       50.11       67.55     16.94 o 
  -2   9  12      246.79      258.57     32.81 o 
  -1   9  12      522.02      537.25     31.70 o 
   0   9  12      192.93      180.62     20.95 o 
  -2  10  12      295.95      322.37     31.42 o 
  -1  10  12        0.67       13.85     14.14 o 
   0  10  12        0.29       22.38     12.30 o 
  -3   0  13     1238.78     1311.17     52.05 o 
  -1   0  13       19.80       20.73     18.68 o 
  -3   1  13       60.02      107.92     14.35 o 
  -2   1  13      174.38      194.87     16.75 o 
  -1   1  13       25.64       44.69     13.60 o 
   0   1  13       15.96       39.58     14.94 o 
  -3   2  13      169.91      155.71     17.32 o 
  -2   2  13      265.85      292.00     19.79 o 
  -1   2  13       91.97      150.92     18.43 o 
   0   2  13        9.27       17.89     13.57 o 
  -3   3  13       76.15      101.64     19.08 o 
  -2   3  13      192.35      225.54     23.44 o 
  -1   3  13       15.09       63.48     15.07 o 
   0   3  13       27.69       54.90     14.61 o 
  -2   4  13       11.07       31.18     12.41 o 
  -1   4  13        7.53        0.82     11.85 o 
  -2   5  13      149.31      213.39     24.89 o 
  -1   5  13      237.24      270.42     20.10 o 
                                                 
